# Supplementary material for: Identification of disease causing loci using an array-based genotyping approach on pooled DNA
Source: BMC Genomics. 2005 Sep 30;6:138. doi: 10.1186/1471-2164-6-138 (PMC1262713; doi:10.1186/1471-2164-6-138)
Supplement: Additional file 1 — Calculated k-correction factors for pooling on Affymetrix 10K GeneChip Mapping Array based on 3,000 person database. [file 1471-2164-6-138-S1.zip]

Archive with 2 entries (2 files):
- TGen-Array-0.10.tar.gz
- TGenBioinfPerl-0.04.tar.gz
