# Supplementary material for: Identification of disease causing loci using an array-based genotyping approach on pooled DNA
Source: BMC Genomics. 2005 Sep 30;6:138. doi: 10.1186/1471-2164-6-138 (PMC1262713; doi:10.1186/1471-2164-6-138)
Supplement: Additional file 2 — The chp_2_ras.pl script processes one or more CHP text files from Affymetrix 10K, 100K, and 500K EA SNP chips, calculates RAS1 and RAS2 scores and outputs them in an Excel spreadsheet. Testing shows that for 10K chips, chp_2_ras.pl produces the same scores as those produced by Affymetrix' GDAS software. GDAS does not calculate RAS values for 100K chips. It should be noted that SNPs on 100K chips do not necessarily contain even numbers of sense and antisense probes and in fact only about 40% have 5 sense and 5 antisense probes. The remaining SNPs have a 6–4 or 7–3 probe bias towards either sense or antisense. This is important because part of the RAS calculation involves taking the median of the "successful" probes and median may not be the best approach if only 3 probes exist in one direction and some may have failed and been discarded. chp_2_ras.pl is distributed as part of TGen-Array, a collection of Perl scripts and modules that provide parsing and object-oriented interfaces to common microarray files. The TGen-Array site contains online documentation for all modules and scripts in the distribution including pages that show the source code so the code and algorithms may be inspected. [file 1471-2164-6-138-S2.xls]

## Sheet: summary.txt
	SNP ID	dbSNP RS ID	Chromosome	Physical Position	AA-Ras1	AA-Ras2	AB-Ras1	AB-Ras2	BB-Ras1	BB-Ras2	AB'N-Ras1	AB'N-Ras2	k-correction
1	SNP_A-1513509	rs713055	6	162480611	0.951582	0.901077	0.497668	0.438838	0.0471018	0.000872055	0.550225	0.487487	1.22334
2	SNP_A-1518411	rs949459	7	42383049	0.981213	0.974945	0.533227	0.53284	0.0810265	0.0343248	0.592353	0.566477	1.4531
3	SNP_A-1511066	rs713298	10	67787899	0.96338	0.919469	0.567961	0.547691	0.0804	0.03476	0.643232	0.619063	1.80294
4	SNP_A-1517367	rs713419	1	22351242	0.980811	0.898157	0.340558	0.342029	0.00566374	0.00635385	0.349237	0.383526	0.536658
5	SNP_A-1512567	rs1071932	15	28776942	0.480776	0.74986	0.267456	0.546036	0.0803716	0.13732	0.667966	0.891429	2.01174
6	SNP_A-1519604	rs997173	12	53641300	0.788445	0.966757	0.227855	0.495751	0.00552105	0.0755842	0.291031	0.556291	0.410499
7	SNP_A-1507932	rs997238	10	61412051	0.886673	0.821018	0.383711	0.422852	0.0213708	0.0324287	0.443442	0.536214	0.796758
8	SNP_A-1519685	rs997897	14	87663293	0.939951	0.694949	0.581502	0.404716	0.143017	0.0841315	0.729674	0.66258	2.69923
9	SNP_A-1516165	rs713968	22	34189359	0.997422	0.993147	0.769347	0.67551	0.032284	0.0913691	0.797137	0.749088	3.92943
10	SNP_A-1514890	rs1072378	13	86496812	0.759216	0.905471	0.29017	0.49498	0.075323	0.139159	0.424292	0.645925	0.736993
11	SNP_A-1507580	rs949578	6	112751837	0.995922	0.869984	0.495737	0.361384	0.0993194	0.00929661	0.552906	0.419878	1.23667
12	SNP_A-1510991	rs716368	15	31687982	0.995465	0.890274	0.389569	0.342161	0.0245217	0.0131435	0.401228	0.390091	0.670085
13	SNP_A-1516205	rs716376	5	157527972	0.988532	0.895314	0.609623	0.43839	0.00989857	0.0137071	0.622933	0.497263	1.65205
14	SNP_A-1512666	rs715433	20	51964253	0.938316	0.973346	0.31008	0.553546	0.00138017	0.0260318	0.330951	0.584332	0.494659
15	SNP_A-1512740	rs715434	20	51963977	0.9441	0.801367	0.607283	0.487336	0.16126	0.027881	0.775744	0.630052	3.45918
16	SNP_A-1512132	rs714048	8	53235678	0.953624	0.976918	0.752759	0.470528	-1	-1	0.385314	0.238011	0.626848
17	SNP_A-1516082	rs949665	3	19588760	0.923137	0.94139	0.484589	0.448487	0.016	0.09954	0.534197	0.53274	1.14683
18	SNP_A-1511962	rs714180	7	115873505	0.995245	0.940501	0.625749	0.415517	0.0317667	0.0606204	0.649469	0.472242	1.85281
19	SNP_A-1515637	rs4487467	5	10825591	0.972598	0.999532	0.645675	0.657219	0.0117393	0.122246	0.671977	0.74915	2.04857
20	SNP_A-1518789	rs20585	6	152745437	0.968588	0.992944	0.603258	0.619857	0.0222586	0.0870118	0.637471	0.68422	1.7584
21	SNP_A-1518296	rs714437	7	77594548	0.807432	0.986947	0.325289	0.355007	0.00992231	0.0393996	0.407881	0.374659	0.688849
22	SNP_A-1519701	rs1316553	10	86479083	0.976762	0.995275	0.567523	0.617878	0.0113116	0.107659	0.587832	0.69611	1.4262
23	SNP_A-1511743	rs4302823	8	56278647	0.970261	0.980717	0.368331	0.576338	0.051463	0.10975	0.400883	0.661723	0.669124
24	SNP_A-1517259	rs4636449	1	151806474	0.944851	0.948807	0.447799	0.341627	0.0529596	0.0113894	0.502078	0.364434	1.00835
25	SNP_A-1515449	rs1806401	18	23641076	0.946299	0.943236	0.382334	0.671072	0.0195131	0.158797	0.412537	0.855479	0.702236
26	SNP_A-1514886	rs714647	15	99787898	0.953432	0.857169	0.466189	0.519018	0.0594153	0.109789	0.521454	0.69445	1.08966
27	SNP_A-1512298	rs1072627	12	20340859	0.993686	0.916535	0.647877	0.607896	0.29136	0.25276	0.922472	0.915817	11.8986
28	SNP_A-1516146	rs455707	5	160594089	0.93679	0.971303	0.4821	0.323083	0.0339188	0.00292487	0.533963	0.333633	1.14575
29	SNP_A-1519085		11	15938698	0.908222	0.995258	0.524974	0.666246	0.111821	0.1811	0.659183	0.818325	1.93413
30	SNP_A-1514914	rs714927	11	45185781	0.775222	0.884841	0.284499	0.391068	0.0263702	0.0092	0.379913	0.446608	0.612678
31	SNP_A-1516133	rs7494280	14	44041488	0.984543	0.915755	0.517375	0.381916	0.114551	0.0117	0.594689	0.422448	1.46724
32	SNP_A-1508038	rs715006	8	125709859	0.99499	0.971151	0.537541	0.589621	0.0742374	0.016491	0.583806	0.617624	1.40272
33	SNP_A-1512079	rs2008163	3	34516553	0.991203	0.96504	0.619005	0.530647	0.148013	0.0261281	0.734122	0.565172	2.76113
34	SNP_A-1514281	rs709818	8	92582121	0.986578	0.949885	0.434235	0.411205	0.0778581	0.0840741	0.477853	0.474937	0.91517
35	SNP_A-1516669	rs998401	12	53641500	0.911622	0.963605	0.468395	0.528913	0.0450889	0.0508056	0.540539	0.57944	1.17646
36	SNP_A-1518583	rs998410	9	112998719	0.904768	0.970692	0.373933	0.60467	0.0305333	0.150533	0.427726	0.737259	0.747416
37	SNP_A-1512202	rs202735	X	129745965	0.899229	0.947087	0.492356	0.553985	0.0228768	0.0973598	0.561825	0.651956	1.28219
38	SNP_A-1518298	rs998460	4	34359738	0.9794	0.960953	0.415234	0.437043	0.0247222	0.00397473	0.434947	0.456691	0.769746
39	SNP_A-1518409	rs1122080	5	157996798	0.93187	0.781135	0.492701	0.330242	0.048533	0.00542915	0.557773	0.425731	1.26128
40	SNP_A-1514135	rs864476	3	124173230	0.927616	0.85674	0.455047	0.270579	0.031322	0.023658	0.507698	0.324792	1.03127
41	SNP_A-1518422	rs1316775	2	129652442	0.998604	0.935887	0.6648	0.52388	0.167006	0.023903	0.799424	0.57444	3.98565
42	SNP_A-1509205	rs1172663	9	88996106	0.964326	0.809456	0.358332	0.333889	0.049001	0.0417352	0.39148	0.43491	0.643332
43	SNP_A-1508647	rs998997	5	155458761	0.926043	0.935927	0.442733	0.441652	0.0998333	0.0748	0.535861	0.512877	1.15453
44	SNP_A-1508780	rs999000	2	180636080	0.958032	0.863015	0.442347	0.421792	0.0161814	0.0296136	0.469657	0.506109	0.885572
45	SNP_A-1512817	rs999072	20	23342553	0.88305	0.952586	0.557026	0.629676	0.10685	0.0147511	0.717632	0.671415	2.54147
46	SNP_A-1519395	rs999160	4	68823320	0.959653	0.940259	0.550122	0.49955	0.116957	0.0743071	0.652812	0.576879	1.88028
47	SNP_A-1508602	rs1000313	1	14768186	0.990999	0.973492	0.402514	0.521524	0.000732759	0.0280431	0.406471	0.551615	0.684838
48	SNP_A-1510612	rs729552	20	12178209	0.977338	0.871824	0.431738	0.431503	0.0562318	0.0484417	0.468717	0.524061	0.882236
49	SNP_A-1508076	rs68178	1	117544543	0.829859	0.944793	0.482984	0.475127	0.173177	0.105582	0.735491	0.566159	2.7806
50	SNP_A-1511197	rs712486	14	21415169	0.951483	0.836552	0.490192	0.415386	0.139112	0.00234576	0.60341	0.497942	1.52149
51	SNP_A-1517162	rs2017257	17	43472314	0.955344	0.891808	0.654276	0.651097	0.24436	0.104667	0.92024	0.827168	11.5376
52	SNP_A-1508357	rs883025	9	111701544	0.98263	0.864735	0.469673	0.431169	0.040054	0.0133647	0.498287	0.506442	0.99317
53	SNP_A-1512850	rs730988		0	0.7183	0.9347	0.37438	0.383711	0.0700127	0.00323164	0.577491	0.411942	1.36681
54	SNP_A-1513548	rs730991	11	15949724	0.9255	0.8624	0.517096	0.553312	0.12228	0.0831361	0.643779	0.710044	1.80725
55	SNP_A-1507445		7	25302977	0.912923	0.793632	0.580972	0.495724	0.0831227	0.109414	0.700135	0.724511	2.33484
56	SNP_A-1507491	rs731008	7	25302784	0.941518	0.867445	0.613855	0.48782	0.0624264	0.0419865	0.698283	0.590968	2.31437
57	SNP_A-1507742	rs883433	19	43898128	0.960515	0.854786	0.357047	0.383675	0.0170585	0.0122323	0.378446	0.455371	0.608871
58	SNP_A-1507421	rs187861	2	107735745	0.987176	0.994637	0.551423	0.699574	0.0279794	0.00986471	0.57488	0.710391	1.35228
59	SNP_A-1519664	rs883505	11	104102243	0.92356	0.947978	0.479043	0.532232	0.1316	0.0295804	0.604882	0.579522	1.53089
60	SNP_A-1517502	rs731978	4	14945396	0.994118	0.965658	0.679767	0.585472	0.118969	0.00599844	0.776745	0.610083	3.47918
61	SNP_A-1513833	rs883739	3	46498610	0.947144	0.982337	0.32303	0.611262	0.00130746	0.0661241	0.341529	0.667162	0.518669
62	SNP_A-1515501	rs728825	6	41490328	0.907932	0.929909	0.476637	0.62486	0.0843709	0.103225	0.578751	0.755863	1.37389
63	SNP_A-1515540	rs728826	6	41490470	0.981808	0.895142	0.564324	0.49067	0.143008	0.0373	0.672775	0.571982	2.056
64	SNP_A-1510443		1	36305686	0.811192	0.977621	0.277272	0.364204	0.00752105	0.0776132	0.345007	0.404668	0.526735
65	SNP_A-1516784	rs732563	8	23367464	0.843222	0.876393	0.555444	0.569429	0.14943	0.0414227	0.800591	0.681976	4.01482
66	SNP_A-1516125	rs883877	13	42037557	0.976701	0.964885	0.390563	0.490698	0.0126274	0.0679779	0.405117	0.5471	0.681003
67	SNP_A-1516893	rs2012919	7	128443807	0.941191	0.861678	0.416386	0.395935	0.038476	0.00682933	0.46126	0.463164	0.856183
68	SNP_A-1509301	rs733413	6	82526510	0.964552	0.803892	0.423465	0.413692	0.0322353	0.0212353	0.454207	0.528574	0.832197
69	SNP_A-1509341	rs72968	6	82526844	0.94121	0.821448	0.490716	0.382815	0.15333	0.0032933	0.622831	0.467901	1.65133
70	SNP_A-1510406	rs884143	10	86524650	0.924134	0.990958	0.318572	0.541526	0.0039759	0.106576	0.346214	0.612321	0.529553
71	SNP_A-1511996	rs733656	4	76225029	0.912059	0.736741	0.363644	0.371531	0.06156	0.05312	0.427565	0.543474	0.746924
72	SNP_A-1510384	rs733882	2	202959612	0.904239	0.995698	0.418342	0.388468	0.0787519	0.0124774	0.506782	0.395098	1.0275
73	SNP_A-1515071	rs734088	22	26214181	0.997747	0.907416	0.5022	0.469244	0.0308141	0.0201177	0.519375	0.528846	1.08062
74	SNP_A-1511588	rs3888104	1	194682349	0.924927	0.975792	0.4911	0.4375	-1	-1	0.255127	0.22143	0.34251
75	SNP_A-1515850	rs1048610	2	9656595	0.868427	0.801034	0.447832	0.3617	0.0188478	0.0277087	0.527122	0.46772	1.11471
76	SNP_A-1509634	rs526593	1	191385975	0.949632	0.942818	0.525804	0.584092	0.0281733	0.0789467	0.570622	0.676133	1.32895
77	SNP_A-1508245	rs1075906	18	41754177	0.956322	0.949168	0.563029	0.531006	0.050393	0.138666	0.621493	0.655157	1.64196
78	SNP_A-1508340	rs729194	9	85067914	0.992429	0.937786	0.405487	0.400714	0.0721207	0.0109948	0.440599	0.432367	0.787625
79	SNP_A-1518951	rs352744	15	100087693	0.981365	0.884291	0.419392	0.419334	0.0363769	0.00468952	0.443806	0.476732	0.797934
80	SNP_A-1518540	rs735612	15	31792698	0.957168	0.968243	0.306641	0.450946	0.00053836	0.0262577	0.320543	0.478719	0.471763
81	SNP_A-1508302	rs735664	7	27651309	0.998502	0.950565	0.640644	0.650647	0.101115	0.0326735	0.713899	0.70885	2.49527
82	SNP_A-1518907	rs735866	17	64789847	0.9838	0.990623	0.52994	0.526886	0.00702186	0.0164458	0.542539	0.540852	1.18598
83	SNP_A-1514389	rs3856808	3	12505184	0.878965	0.997316	0.543345	0.693082	0	0.2452	0.618165	0.92151	1.61893
84	SNP_A-1507516	rs736227	8	6780950	0.979659	0.827872	0.466479	0.539001	0.0212091	0.0859979	0.486701	0.72654	0.948184
85	SNP_A-1509049	rs729270	13	89066047	0.963109	0.936217	0.376062	0.423095	0.0102595	0.0488437	0.394671	0.476794	0.651995
86	SNP_A-1514352	rs603625	11	95242436	0.990755	0.970509	0.481046	0.565688	0.0188496	0.0381701	0.494951	0.60674	0.980005
87	SNP_A-1510278	rs885265	21	15177499	0.867592	0.967631	0.358451	0.417114	0.00987228	0.025579	0.417911	0.442771	0.717951
88	SNP_A-1512540	rs736723	9	22205296	0.84715	0.9741	0.63276	0.57706	0.0823587	0.0898629	0.827362	0.652607	4.79248
89	SNP_A-1514314	rs1807376	18	28386838	0.94074	0.987445	0.68914	0.684888	0.0900419	0.00647303	0.810088	0.698173	4.26559
90	SNP_A-1513624	rs885398	12	115339048	0.973801	0.997338	0.749377	0.622347	0.172949	0.109984	0.935724	0.701351	14.558
91	SNP_A-1510263	rs737377	8	31306656	1	0.8367	0.604186	0.532062	0.147361	0.0873306	0.708607	0.710013	2.43179
92	SNP_A-1511369	rs885561	10	90656681	0.991412	0.947984	0.564705	0.557336	0.159497	0.00535792	0.678802	0.591258	2.11334
93	SNP_A-1508805	rs3936216	9	16806655	0.988038	0.985782	0.665558	0.586515	0.113336	0.0530288	0.760897	0.6288	3.1823
94	SNP_A-1514750	rs3893429	3	133200055	0.761135	0.763993	0.299811	0.475933	0.0634655	0.113639	0.429732	0.731806	0.75356
95	SNP_A-1514791	rs3844275	3	133199938	0.984898	0.990924	0.443589	0.739863	0.0270257	0.181778	0.463098	0.914376	0.862537
96	SNP_A-1508150	rs1000735	9	88996025	0.799776	0.89989	0.304144	0.450677	0.0322224	0.0356364	0.396251	0.521464	0.656317
97	SNP_A-1507603	rs1000809	6	52582110	0.991203	0.96231	0.55863	0.616167	0.0481103	0.172762	0.592339	0.780405	1.45302
98	SNP_A-1516372_2	rs2014981	16	60475843	0.948397	0.94463	0.400555	0.544375	0.0143276	0.0563207	0.428828	0.612821	0.750786
99	SNP_A-1512351	rs4608374	17	12531389	0.983794	0.934915	0.499699	0.435176	0.0641395	0.0276527	0.543355	0.479659	1.18989
100	SNP_A-1514864	rs300179	2	17951794	0.943292	0.998448	0.406924	0.497766	0.0065619	0.0249034	0.434409	0.511292	0.768062
101	SNP_A-1519030	rs1002016	2	111712058	0.908504	0.831986	0.454769	0.391136	0.0894378	0.00578844	0.555229	0.473417	1.24835
102	SNP_A-1519732	rs1962150	7	115432163	0.98258	0.9226	0.624411	0.591161	0.172853	0.0243878	0.771138	0.658153	3.36944
103	SNP_A-1516805	rs1002229	11	32017316	0.95886	0.92355	0.505888	0.554941	0.0597982	0.104699	0.562684	0.677707	1.28668
104	SNP_A-1510330	rs1002413	1	34666497	0.944586	0.983033	0.702843	0.629741	0.0171452	0.118032	0.757831	0.728023	3.12934
105	SNP_A-1516257	rs3850528	20	35418087	0.983386	0.977127	0.610054	0.581161	0.148212	0.0230471	0.730451	0.609132	2.70991
106	SNP_A-1510828	rs2008686	14	86475818	0.976137	0.963407	0.707243	0.422492	0.366945	0.123797	1.16095	0.5032	-7.21303
107	SNP_A-1517712	rs708156	12	26583639	0.98227	0.834873	0.45978	0.446286	0.0379216	0.0437273	0.486875	0.564101	0.948845
108	SNP_A-1517748	rs1002835	12	26583494	0.945342	0.95201	0.535531	0.593642	0.0351438	0.105591	0.588368	0.701358	1.42935
109	SNP_A-1512761	rs4551603	1	227345977	0.984715	0.994305	0.454509	0.498359	0.0295	0.0130706	0.475819	0.50789	0.907737
110	SNP_A-1507600	rs2019108	X	25961925	0.842384	0.957255	0.362585	0.508038	0.0116886	0.0987683	0.436484	0.591783	0.774572
111	SNP_A-1514484	rs1003063	6	9595662	0.932891	0.894884	0.529132	0.441602	0.100933	0.0114333	0.636009	0.49986	1.74732
112	SNP_A-1507338	rs829080	12	21891130	0.968602	0.960108	0.706721	0.581508	0.0820697	0.0249039	0.797175	0.621798	3.93036
113	SNP_A-1508754	rs2007397	21	41436588	0.971536	0.861302	0.44925	0.394361	0.0734608	0.00326281	0.500237	0.459607	1.00095
114	SNP_A-1508904	rs716985	4	18378395	0.933552	0.987685	0.378285	0.474465	0	0	0.405211	0.480381	0.681267
115	SNP_A-1508994	rs2017027	18	33057181	0.923567	0.881933	0.462602	0.447136	0.0462542	0.0638296	0.527295	0.546552	1.11548
116	SNP_A-1509046	rs716988	1	91010529	0.972897	0.975657	0.519528	0.567694	0.00597333	0.101898	0.5373	0.649715	1.16123
117	SNP_A-1513703	rs717005	7	131366446	0.913327	0.998797	0.530138	0.833425	0.00363333	0.037	0.582766	0.866529	1.39673
118	SNP_A-1513808	rs717007	7	131366530	0.869371	0.986343	0.481155	0.500844	0.0488764	0.0206641	0.586421	0.518645	1.41791
119	SNP_A-1514566	rs1343677	6	137564364	0.98371	0.989379	0.43244	0.434986	0.065953	0.0253092	0.471192	0.451198	0.891045
120	SNP_A-1514615	rs1112139	4	191412074	0.930925	1	0.507869	0.688841	0.0329393	0.0136691	0.565564	0.698388	1.30184
121	SNP_A-1515770	rs50364	5	170118604	0.982749	0.948102	0.440607	0.456553	0.0613848	0.0231975	0.478211	0.493622	0.916484
122	SNP_A-1517591	rs2078440	11	123335546	0.869578	0.857373	0.499052	0.542214	0.158071	0.146624	0.701402	0.762877	2.34898
123	SNP_A-1517882	rs717025	15	48358795	-1	-1	0.505929	0.464357	0.0947961	0.00506869	-0.462121	-0.462015	-0.316062
124	SNP_A-1517931	rs949982	1	190155586	0.94789	0.999571	0.501663	0.581931	0.00792985	0.0572418	0.533707	0.617546	1.14457
125	SNP_A-1510905	rs717028	15	69405826	0.903046	0.993915	0.410767	0.32347	0.0102977	0.0423814	0.460115	0.339946	0.852247
126	SNP_A-1511646	rs1072961	5	89372946	0.996404	0.961067	0.692063	0.687883	0.153927	0.150415	0.821463	0.848556	4.60107
127	SNP_A-1512053	rs949988	8	67274844	0.988778	0.919476	0.44664	0.439019	0.03509	0.02742	0.468329	0.492143	0.880864
128	SNP_A-1512644	rs949989	8	67274531	0.880527	0.77236	0.347137	0.319752	0.0464942	0.0126101	0.416215	0.420865	0.712958
129	SNP_A-1514805	rs325229	5	143158554	0.980923	0.996943	0.742859	0.680618	0.0443072	0.000988288	0.793131	0.683383	3.83397
130	SNP_A-1518938	rs717058	1	184987981	0.998219	0.990693	0.629626	0.693334	0.0161615	0.0562077	0.64113	0.741942	1.78652
131	SNP_A-1519655	rs717059	14	61492906	0.971223	0.964565	0.628391	0.668392	0.080292	0.0236993	0.70532	0.710401	2.39351
132	SNP_A-1507559	rs949999	10	29424558	0.926902	0.813822	0.396108	0.378873	0.0878762	0.0311648	0.472105	0.484085	0.894314
133	SNP_A-1507612	rs950000	10	29424411	0.957137	0.862092	0.761835	0.586686	0.477919	0.139419	1.58975	0.811827	-2.69564
134	SNP_A-1513440	rs717074	20	7167538	0.876393	0.951881	0.480669	0.488109	0.0274198	0.1646	0.566176	0.619993	1.30508
135	SNP_A-1515430	rs717087	20	6909914	0.946408	0.885823	0.479559	0.404846	0.0885699	0.0167205	0.559033	0.465821	1.26774
136	SNP_A-1515610	rs717090	13	42483844	0.909347	0.816918	0.480647	0.471291	0.1347	0.0797903	0.620472	0.639361	1.63485
137	SNP_A-1515185	rs2011442	3	126280735	0.975675	0.932882	0.476691	0.456764	0.0571405	0.0300579	0.51897	0.505928	1.07887
138	SNP_A-1515427	rs703443	10	119775136	0.995619	0.929965	0.600363	0.546844	0.042074	0.0754504	0.629611	0.639947	1.69987
139	SNP_A-1516981	rs1343687	14	80927275	0.934508	0.994493	0.567042	0.58095	0.0529399	0.020307	0.64322	0.596344	1.80285
140	SNP_A-1517221	rs717138	9	112655375	0.997683	0.88981	0.510964	0.565184	0.025	0	0.525314	0.635174	1.10666
141	SNP_A-1518307	rs950017	12	86363048	0.931881	0.975272	0.424937	0.438721	0.0479393	0.0219179	0.48073	0.460187	0.92578
142	SNP_A-1519339	rs2078460	6	40505480	0.699806	0.961123	0.432457	0.623355	0.0557245	0.316334	0.671431	0.966759	2.0435
143	SNP_A-1514928	rs4131156	1	70940036	0.942266	0.894022	0.478758	0.501772	0.0626803	0.104027	0.5443	0.635159	1.19443
144	SNP_A-1514973	rs717171	7	145759534	0.969048	0.946616	0.610565	0.571654	0.160953	0.0258	0.755561	0.620813	3.091
145	SNP_A-1516016	rs717176	4	15746197	0.999349	0.979265	0.690409	0.609123	0.0993247	0.0155949	0.767101	0.632086	3.2937
146	SNP_A-1517028	rs717180	12	9287074	0.956508	0.914394	0.54986	0.505871	0.111371	0.0161583	0.650617	0.563183	1.86219
147	SNP_A-1517815	rs717186	3	5837244	0.857495	0.987313	0.494555	0.561097	0.00579755	0.1982	0.580671	0.711047	1.38476
148	SNP_A-1517868	rs717187	3	5837369	0.947788	0.987602	0.450504	0.515045	0.0433518	0.0235381	0.498104	0.534243	0.992446
149	SNP_A-1518122	rs950030	6	86054683	0.857748	0.96707	0.394536	0.362512	0.00290615	0.0014375	0.461531	0.375415	0.857116
150	SNP_A-1518702	rs2279842	15	46711442	0.824144	0.820605	0.23201	0.376067	0.00215385	0.0978785	0.282253	0.520345	0.39325
151	SNP_A-1507430	rs717195	11	19530078	0.900536	0.997901	0.4213	0.405549	5.45455e-05	0.00259697	0.467861	0.407463	0.879208
152	SNP_A-1509476	rs652373	10	78387800	0.956767	0.964672	0.636504	0.644529	0.1448	0.044825	0.783904	0.700692	3.62756
153	SNP_A-1509533	rs479033	10	78388102	0.852403	0.960079	0.500442	0.61813	0.02509	0.223875	0.604901	0.839618	1.53101
154	SNP_A-1509639	rs717208	6	20345022	0.936283	0.760728	0.436948	0.342693	0.0854517	0.0119848	0.513554	0.457691	1.05573
155	SNP_A-1513625	rs2078548	16	13532013	0.945107	0.980052	0.558443	0.601241	0.0855625	0.0590859	0.649696	0.652838	1.85466
156	SNP_A-1516500	rs717225	19	47085126	0.992022	0.96896	0.53471	0.537648	0.047	0	0.565817	0.554871	1.30318
157	SNP_A-1509011	rs717246	1	78751942	0.978698	0.920715	0.60775	0.552701	0.0844283	0.00759167	0.679605	0.605287	2.12115
158	SNP_A-1509057	rs950043	8	5255776	0.960754	0.993492	0.475761	0.593651	0	0.103504	0.495195	0.667033	0.980964
159	SNP_A-1509100	rs950044	9	118253831	0.887928	0.999784	0.590855	0.693189	0.0131843	0.0862149	0.675461	0.758769	2.08129
160	SNP_A-1510307	rs717251	4	61167022	0.986221	0.89815	0.598409	0.350639	0.303623	0.0081788	0.876664	0.393989	7.10794
161	SNP_A-1510351	rs717252	4	61167098	0.986324	0.916203	0.422259	0.461631	0.0211308	0.00606923	0.437486	0.507213	0.777735
162	SNP_A-1515245	rs950054	10	66978553	0.980313	0.926386	0.586686	0.631378	0.0725837	0.0410372	0.646323	0.71314	1.82744
163	SNP_A-1515345	rs1073006	18	1870289	0.892767	0.883729	0.30183	0.355133	0.00412247	0.00628627	0.339653	0.404737	0.514354
164	SNP_A-1515394	rs717259	5	12342047	0.873675	0.941132	0.467882	0.529312	0.106329	0.0123788	0.609741	0.569917	1.5624
165	SNP_A-1517240	rs950061	1	102461187	0.915548	0.833076	0.372773	0.516731	0.0703018	0.0791679	0.441023	0.685404	0.788981
166	SNP_A-1517478	rs717267	9	16398826	0.912408	0.895544	0.426918	0.487809	0.016503	0.0220285	0.476522	0.558443	0.910299
167	SNP_A-1518551	rs717271	12	60507564	0.986197	0.962197	0.44626	0.411718	0.0796314	0.0997053	0.492254	0.477359	0.969488
168	SNP_A-1519257	rs717274	12	60507762	0.967618	0.899151	0.31995	0.4336	-1	-1	0.162608	0.228313	0.194184
169	SNP_A-1519406	rs717275	1	114908818	0.960057	0.952448	0.426334	0.555588	0.0349767	0.0496161	0.460861	0.615384	0.854811
170	SNP_A-1519457	rs717276	1	114909118	0.956577	0.974511	0.480493	0.528566	0.00890476	0.0604746	0.507024	0.578276	1.0285
171	SNP_A-1507849	rs1343693	13	74627398	0.855975	0.986225	0.635829	0.63041	0.0798953	0.0221578	0.819283	0.653907	4.5335
172	SNP_A-1509717	rs717289	6	85900904	0.934225	0.953486	0.345006	0.26594	0.0244064	0.0046712	0.379203	0.280286	0.610833
173	SNP_A-1509796	rs950064	13	57310147	0.997561	0.950832	0.726597	0.57053	0.181168	0.00939465	0.890008	0.60602	8.09156
174	SNP_A-1509839	rs2016056	13	57310016	0.99896	0.999772	0.797096	0.705139	0.0155368	0.000284211	0.810532	0.7055	4.27793
175	SNP_A-1510016	rs717292	3	60776209	0.867583	0.97865	0.407992	0.428586	0.00624137	0.0384505	0.47367	0.455846	0.899948
176	SNP_A-1510731	rs717293	16	63333733	0.997769	0.940028	0.606365	0.495808	0.0430137	0.00524402	0.6351	0.530398	1.74047
177	SNP_A-1515885	rs564367	1	60488848	0.991772	0.97028	0.449428	0.417898	0.0482555	0.00131224	0.476333	0.431281	0.909611
178	SNP_A-1509659	rs717332	14	28958266	0.842719	0.967956	0.344047	0.464562	0.0812473	0.000267939	0.451819	0.480074	0.824215
179	SNP_A-1510374	rs717336	22	47903109	0.975398	0.989999	0.586754	0.439828	0.0239449	0.0462659	0.616692	0.466051	1.60887
180	SNP_A-1510423	rs717337	13	70956009	0.961643	0.972371	0.345544	0.44054	0.00805855	0.0901395	0.362363	0.499348	0.568291
181	SNP_A-1510772	rs717340	8	81096812	0.998606	0.996649	0.778858	0.713511	0.0829666	0.00398062	0.850617	0.718781	5.69419
182	SNP_A-1511289	rs717341	8	81096939	0.952516	0.99014	0.562884	0.528545	0.095762	0.0294383	0.656996	0.550166	1.91542
183	SNP_A-1515931	rs717352	7	104443836	0.857086	0.998677	0.509192	0.612264	0.0686647	0.170215	0.645837	0.739037	1.82356
184	SNP_A-1516573	rs717355	4	14136220	0.950001	0.999505	0.571556	0.573768	0.00113761	0.159367	0.602359	0.682945	1.51483
185	SNP_A-1516667	rs717357	4	14136097	0.998166	0.981595	0.590963	0.631433	0.0972629	0.0662071	0.655967	0.689798	1.9067
186	SNP_A-1516946	rs360136	11	9737826	0.911938	0.987865	0.423768	0.500932	0.00690449	0.0512699	0.468235	0.534843	0.880528
187	SNP_A-1517598	rs2013685	4	71505656	0.997819	0.983992	0.637091	0.429882	0.00623291	0.00143711	0.642497	0.437515	1.79718
188	SNP_A-1517658	rs717360	4	71505846	0.802619	0.814653	0.315645	0.299316	0.0735702	0.00375614	0.432955	0.369118	0.763528
189	SNP_A-1518726	rs717366	2	164933938	0.990606	0.92778	0.484921	0.593231	0.0627753	0.0558499	0.522639	0.680366	1.09485
190	SNP_A-1519583	rs50870	10	115371908	0.814492	0.991898	0.470893	0.662075	0.0139463	0.135005	0.588215	0.772646	1.42845
191	SNP_A-1508338	rs717372	9	17689981	0.932689	0.886229	0.342488	0.311077	0.0178718	0.00236218	0.374378	0.35195	0.59841
192	SNP_A-1508383	rs717373	9	17689909	0.994007	0.927121	0.425669	0.484715	0.0418516	0.00901721	0.447059	0.527952	0.80851
193	SNP_A-1508529	rs2447374	8	140505119	0.999117	0.970019	0.597823	0.596946	0.0974273	0.0324269	0.663003	0.63668	1.96739
194	SNP_A-1509312	rs950101	14	40962117	0.8201	0.822125	0.465643	0.587251	0.129598	0.0602032	0.674353	0.77075	2.07081
195	SNP_A-1510187	rs1073039	13	19809562	0.962287	0.93653	0.467998	0.431239	0.077573	0.00832547	0.528982	0.464595	1.12306
196	SNP_A-1511246	rs717381	9	7087991	0.920858	0.99948	0.5221	0.676837	0.0117213	0.0778852	0.574281	0.73442	1.34897
197	SNP_A-1512072	rs1343697	7	132369207	0.995488	0.825696	0.696152	0.51752	0.187489	0.0246853	0.861575	0.646084	6.22412
198	SNP_A-1512199	rs950104	9	120541270	0.806562	0.982626	0.382407	0.397832	0.0797	0.0125875	0.526107	0.410119	1.11018
199	SNP_A-1512413	rs950105	11	46101731	0.935161	0.995099	0.375645	0.526419	0.00418178	0.0486929	0.403495	0.55623	0.676431
200	SNP_A-1516248	rs4131175	X	24841329	0.948036	0.828894	0.519271	0.401066	0.142385	0.0396402	0.644536	0.508158	1.81323
201	SNP_A-1517439	rs717387	10	77232097	0.997891	0.968646	0.437696	0.491243	0.0135342	0.0180562	0.444652	0.516777	0.800673
202	SNP_A-1518255	rs717388	6	114354360	0.954787	0.907098	0.463557	0.444113	0.0680223	0.00271787	0.522751	0.491069	1.09534
203	SNP_A-1518297	rs717389	6	114354414	0.994363	0.994674	0.658322	0.670586	0	0.000375439	0.662054	0.674432	1.95906
204	SNP_A-1519374	rs950110	4	73301783	0.985526	0.935541	0.723565	0.613567	0.0705827	0.0200603	0.790831	0.670213	3.78082
205	SNP_A-1519478	rs950112	4	73302011	0.978654	0.994385	0.68991	0.567003	0.0833221	0.172846	0.770563	0.690172	3.3585
206	SNP_A-1519684	rs950114	1	199128467	0.993518	0.904351	0.464174	0.457293	0.1802	0.0904	0.570717	0.561818	1.32946
207	SNP_A-1509169	rs3846122	3	14655274	0.939325	0.896183	0.466005	0.437321	0.0956632	0.00768559	0.55236	0.492202	1.23394
208	SNP_A-1519052	rs717441	12	106753295	0.993929	0.972618	0.633901	0.622438	0.0962941	0.00373824	0.70619	0.642431	2.40356
209	SNP_A-1519220	rs950120	11	56566008	0.992225	0.969087	0.619525	0.587349	0.116795	0.0293934	0.70768	0.625043	2.42091
210	SNP_A-1519370	rs1112189	3	144350498	0.981271	0.932126	0.439932	0.445728	0.102068	0.00286036	0.500376	0.479656	1.00151
211	SNP_A-1507763	rs4520249	9	83104219	0.994092	0.907466	0.456863	0.425755	0.0324529	0.0162412	0.475088	0.477718	0.905082
212	SNP_A-1508711	rs3929674	20	17840675	0.983142	0.996032	0.577527	0.423195	0.0425969	0.000434366	0.614034	0.425066	1.5909
213	SNP_A-1509519	rs717452	10	59612873	0.965785	0.86197	0.541749	0.40676	0.109	0.0280092	0.632304	0.487745	1.71964
214	SNP_A-1509572	rs717453	10	59613001	0.993605	0.931726	0.498357	0.479643	0.0413812	0.036754	0.523361	0.535931	1.09802
215	SNP_A-1510661	rs1986404	11	57969974	0.987852	0.969329	0.530633	0.517354	0.0428964	0	0.561543	0.533724	1.28072
216	SNP_A-1511605	rs4367913	11	94665166	1	0.5396	0.736708	0.385023	0.109563	0.0207626	0.827356	0.742088	4.79225
217	SNP_A-1511653	rs1343700	3	124892655	0.990519	0.903944	0.583342	0.592304	0.0646099	0.151318	0.630021	0.786983	1.70285
218	SNP_A-1512544	rs717463	3	59330035	0.998009	0.92948	0.559244	0.437742	0.0196	0.113986	0.571585	0.536782	1.33419
219	SNP_A-1512874	rs717468	10	77852086	0.998135	0.952068	0.62745	0.6482	-1	-1	0.314018	0.332058	0.457764
220	SNP_A-1513491	rs950129	10	105934993	0.99897	0.877164	0.584918	0.527125	0.122468	0.0137938	0.667332	0.610543	2.006
221	SNP_A-1513735	rs136578	22	44047185	0.99161	0.955496	0.707409	0.666197	0.128962	0.0319995	0.820044	0.721386	4.55692
222	SNP_A-1513788	rs3905287	4	174647503	0.988771	0.915667	0.467932	0.420448	0.0781586	0.00373333	0.513866	0.461051	1.05704
223	SNP_A-1511013	rs1961171	1	118624232	0.972673	0.975252	0.523078	0.511463	0.0585729	0.0337866	0.572233	0.543262	1.33772
224	SNP_A-1511323	rs950132	10	32628642	1	0.917288	0.65519	0.661906	0.0941396	0.046472	0.723279	0.760099	2.61375
225	SNP_A-1513242	rs717482	16	86086476	0.987199	0.985831	0.398747	0.654372	0.0436983	0.0856169	0.422625	0.726907	0.731977
226	SNP_A-1514846	rs950141	9	76161850	0.870777	0.999738	0.446625	0.51947	0.00874628	0.0796382	0.518109	0.56458	1.07516
227	SNP_A-1515060	rs717489	7	85194763	0.976011	0.998007	0.406591	0.4755	0.00735722	0.0173608	0.419748	0.484885	0.72339
228	SNP_A-1515159	rs717491	5	12961356	0.931135	0.838956	0.501759	0.348703	0.0956831	0.00986271	0.600584	0.420583	1.50365
229	SNP_A-1515295	rs1112195	3	24060131	0.995943	0.949734	0.576343	0.625138	0.0598205	0.0193027	0.615671	0.67188	1.60194
230	SNP_A-1516282			0	0.945763	0.925396	0.450553	0.459378	0.0248502	0.0133798	0.489246	0.503695	0.957889
231	SNP_A-1517107	rs950146	3	36640724	0.93723	0.991342	0.607678	0.748009	0.041823	0.180308	0.678661	0.92229	2.11198
232	SNP_A-1517203	rs950148	3	36641050	0.878776	0.782106	0.453536	0.354434	0.0815471	0.0261559	0.56889	0.468859	1.3196
233	SNP_A-1517787	rs51071	2	226096051	0.976472	0.885534	0.559949	0.447924	0.0818312	0.000659709	0.625893	0.506201	1.67303
234	SNP_A-1517845	rs281541	2	226095851	0.998783	0.973619	0.678465	0.678231	0.0947962	0.0857769	0.750526	0.763909	3.00843
235	SNP_A-1517997	rs3852427	10	65939268	0.921306	0.932803	0.422413	0.309646	0.0323281	0.00530804	0.475167	0.333853	0.905367
236	SNP_A-1518043	rs717503	5	121699616	0.980261	0.940004	0.5154	0.351272	0.219294	0.0851043	0.677296	0.410893	2.09882
237	SNP_A-1518095	rs717504	5	121699649	0.875025	0.982377	0.417982	0.535377	0.0138861	0.19229	0.485383	0.677618	0.943191
238	SNP_A-1507556	rs950155	3	56878228	0.998941	0.839641	0.554316	0.397417	0.0748526	0	0.599852	0.473318	1.49908
239	SNP_A-1507610	rs717512	6	21395972	0.989531	0.997594	0.657339	0.605741	0.0295444	0.0152	0.684737	0.616597	2.17196
240	SNP_A-1507644	rs3905288	19	54647034	0.946537	0.971056	0.622147	0.628746	0.252652	0.166832	0.896615	0.781805	8.67254
241	SNP_A-1513042	rs717522	2	116297568	0.995899	0.906276	0.411676	0.457566	0.01024	0.07002	0.417666	0.54716	0.717228
242	SNP_A-1514842	rs4129050	10	34002638	1	0.936456	0.446295	0.349318	0.0140239	2.78592e-06	0.452643	0.373022	0.826961
243	SNP_A-1514953	rs717528	2	59218783	0.940147	0.852464	0.211817	0.258248	0.00240189	0.00741098	0.225879	0.305599	0.291788
244	SNP_A-1515649	rs717531	4	21515644	0.972696	0.952854	0.438735	0.437108	0.0114159	0.0122409	0.456407	0.464705	0.839611
245	SNP_A-1518675	rs1073077	10	82411063	0.994067	0.95909	0.435396	0.445125	0.031025	0.0655238	0.452105	0.498145	0.825168
246	SNP_A-1518935	rs950165	2	182893047	0.9979	0.973827	0.459514	0.325804	0.0101722	0.0234916	0.465224	0.342831	0.869941
247	SNP_A-1518982	rs950166	12	54342579	0.948461	0.842422	0.486544	0.441236	0.129954	0.0268971	0.594429	0.541045	1.46566
248	SNP_A-1519650	rs1112198	5	12300167	-1	-1	0.5072	0.60826	0.0178588	0.240636	-0.498301	-0.490281	-0.332577
249	SNP_A-1519743	rs1112200	5	12299914	0.865478	0.924856	0.338112	0.336453	0.0104322	0.0371132	0.395432	0.378999	0.654073
250	SNP_A-1512471		5	123738811	0.972576	0.865637	0.424698	0.420356	0.100807	0.0292685	0.487168	0.502597	0.949956
251	SNP_A-1513438	rs4588772	7	153486520	0.984675	1	0.67841	0.733072	0.135674	0.0793988	0.799068	0.796297	3.97682
252	SNP_A-1513475	rs717552	15	84812890	0.986445	0.985501	0.59161	0.617491	0.0620369	0.0122416	0.639988	0.634456	1.77768
253	SNP_A-1515268	rs950171	15	62855753	0.934238	0.894425	0.417375	0.516434	0.114794	0.0722234	0.50934	0.628111	1.03807
254	SNP_A-1518304	rs1112204	8	35209238	0.987659	0.992594	0.557831	0.574911	0.0772747	0.0103088	0.612743	0.585279	1.58226
255	SNP_A-1508936	rs717583	8	136143818	0.967029	0.906486	0.414295	0.455471	0.0203523	0.000124946	0.437631	0.502527	0.778191
256	SNP_A-1514097	rs3859902	X	119239600	0.875069	0.99286	0.492448	0.551016	0.0310969	0.105784	0.583489	0.621159	1.4009
257	SNP_A-1514146	rs3859903	X	119239680	0.901875	0.978819	0.325714	0.394755	0.026411	0.00103415	0.372047	0.403724	0.592475
258	SNP_A-1514235	rs1986410	14	47368286	0.971478	0.925059	0.309297	0.359002	0.00551623	0.010675	0.320196	0.392617	0.471012
259	SNP_A-1515135	rs717596	12	3711604	0.979191	0.950947	0.402032	0.529558	0.0343913	0.0722522	0.425521	0.602664	0.740709
260	SNP_A-1515953	rs2010016	8	99024837	0.992903	0.994923	0.52757	0.436769	0.0062375	0.0230813	0.534701	0.449424	1.14915
261	SNP_A-1517081	rs717601	2	125591694	0.89879	0.994925	0.490232	0.483179	0.0535425	0.0182095	0.579987	0.494697	1.38088
262	SNP_A-1517307	rs2077836	6	142902631	0.51897	0.878791	0.118966	0.50192	0.00184946	0.124234	0.230056	0.665185	0.298795
263	SNP_A-1518363	rs612573	13	89822485	0.909064	0.816193	0.484171	0.43012	0.0581852	0.0553729	0.569024	0.565338	1.32031
264	SNP_A-1519010	rs717610	2	224997277	0.95688	0.95356	0.511608	0.55629	0.0230902	0.135412	0.547883	0.679938	1.21182
265	SNP_A-1507624	rs717614	4	9855671	0.999402	0.977047	0.533217	0.446088	0.0152404	0.000149434	0.541798	0.456638	1.18244
266	SNP_A-1507669	rs717615	4	9855553	0.993651	0.910361	0.563603	0.516795	0.0972214	0.0107767	0.62872	0.574482	1.69338
267	SNP_A-1508593	rs717621	2	193643493	0.936436	0.953685	0.33254	0.401317	0.0293861	0.00701861	0.366617	0.423927	0.578825
268	SNP_A-1513747	rs950198	3	181136613	0.897414	0.98826	0.377688	0.50144	0.0587955	0.00571742	0.450369	0.510349	0.819403
269	SNP_A-1514692	rs717631	X	140326275	0.99648	0.991557	0.635017	0.595621	0.224669	0.0177291	0.822762	0.611629	4.64213
270	SNP_A-1515080	rs495331	18	18331310	0.955944	0.920022	0.609026	0.576903	0.117584	0.0401519	0.726451	0.655668	2.65565
271	SNP_A-1516736	rs2013807	6	14196281	0.995957	0.913077	0.615471	0.559283	0.027065	0.148563	0.635232	0.731554	1.74147
272	SNP_A-1516769	rs950206	4	116639375	0.971279	0.956731	0.581152	0.563075	0.107479	0.0263248	0.672786	0.605193	2.0561
273	SNP_A-1517679	rs950211	9	12879873	0.962314	0.893381	0.798086	0.625691	0.596038	0.287017	2.17892	1.03187	-1.84823
274	SNP_A-1517813	rs950214	10	64012007	0.986713	0.994029	0.460178	0.478814	0	0.0224895	0.466375	0.49284	0.873976
275	SNP_A-1518015	rs1343709	10	24208785	0.996926	0.963414	0.418168	0.455552	0.00547058	0.00693539	0.421772	0.476281	0.729421
276	SNP_A-1510218	rs1073109	10	122866541	0.972402	0.957643	0.730638	0.660207	0.167516	0.0566449	0.907753	0.732751	9.84051
277	SNP_A-1510399	rs717655	7	87813471	0.994069	0.983738	0.576117	0.503643	0.0915091	0.0937909	0.638315	0.565925	1.76484
278	SNP_A-1516604	rs717671	20	57609234	0.991876	0.8663	0.544507	0.44828	0.0231038	0.00176997	0.562059	0.518524	1.28341
279	SNP_A-1519669			0	0.992105	0.987654	0.71745	0.678525	0.110323	0.044077	0.813635	0.719098	4.36582
280	SNP_A-1507363	rs28144	8	90779311	0.998662	0.951155	0.425113	0.28131	0.0275201	0.00395742	0.437745	0.296992	0.778553
281	SNP_A-1508411	rs717694	4	156992822	0.99205	0.981429	0.614822	0.578982	0.0598875	0.024461	0.659565	0.605017	1.93742
282	SNP_A-1509003	rs950230	6	44360277	0.949361	0.998134	0.434432	0.556826	0.00636071	0.113409	0.460692	0.629377	0.854228
283	SNP_A-1509206	rs717698	7	8138585	0.818666	0.956343	0.347945	0.369346	0.0687119	0.0169004	0.463954	0.393155	0.865513
284	SNP_A-1509241	rs717699	7	8138721	0.93347	0.869037	0.740904	0.605084	0.243969	0.15785	1.07455	0.850809	-14.4137
285	SNP_A-1510855	rs950234	9	15745645	0.99015	0.962678	0.614974	0.585607	0.060499	0.0534438	0.661511	0.644066	1.9543
286	SNP_A-1510954		3	113781096	0.81952	0.969804	0.430891	0.495698	0.0138005	0.154509	0.534791	0.607999	1.14957
287	SNP_A-1511005	rs717707	7	48174230	0.975157	0.956543	0.712053	0.729162	0.015257	0.205429	0.741799	0.970774	2.87296
288	SNP_A-1511053	rs660274	11	84531609	0.822536	0.914357	0.248956	0.271282	0.00668655	0.0101415	0.305149	0.300019	0.439158
289	SNP_A-1515286	rs950241	8	107275387	0.86582	0.697875	0.636391	0.392604	0.0224944	0.00500808	0.75462	0.566637	3.07531
290	SNP_A-1515343	rs950242	8	107275147	0.985346	0.997795	0.559379	0.671872	0.0683793	0.0958929	0.610032	0.74495	1.56431
291	SNP_A-1516363	rs4621943	9	131062949	0.945187	0.967455	0.338453	0.295342	0.00476296	0	0.359894	0.305277	0.562242
292	SNP_A-1517238	rs950243	X	4407380	0.936489	0.933376	0.560133	0.484313	0.122042	0.0492885	0.687747	0.547812	2.20253
293	SNP_A-1517276	rs4129000	12	64239801	0.986283	0.995687	0.63555	0.642944	0.028687	0.0202562	0.663693	0.659139	1.97347
294	SNP_A-1517474	rs717718	9	23721597	0.942097	0.933215	0.455232	0.523518	0.0667025	0.0778864	0.520031	0.612067	1.08347
295	SNP_A-1518135	rs717721	10	50313398	0.802857	0.995703	0.377008	0.454802	0.015781	0.196811	0.478997	0.569291	0.919376
296	SNP_A-1519565	rs1316576	6	54212153	0.898196	0.969232	0.37468	0.462216	0.0220444	0.04405	0.427643	0.499594	0.747161
297	SNP_A-1510594		2	153107741	0.792752	0.978573	0.188767	0.420017	-1	-1	0.105294	0.212283	0.117686
298	SNP_A-1511506	rs1112228	16	77847580	0.862745	0.915886	0.403741	0.566477	0.0750438	0.106232	0.512555	0.699653	1.05151
299	SNP_A-1517097	rs717756	20	22970923	0.951325	0.995066	0.464891	0.936074	0.0660459	0.207288	0.525135	1.18825	1.10586
300	SNP_A-1517140	rs717757	7	32122422	0.970216	0.979934	0.550288	0.536818	0.0381045	0.00765788	0.590367	0.552124	1.44121
301	SNP_A-1518031	rs215389	12	46050700	0.988637	0.901749	0.630079	0.565242	0.158779	0.0542365	0.759261	0.666943	3.15388
302	SNP_A-1518922	rs950257	3	196167158	0.996484	0.947482	0.659974	0.623033	0.0327	0.0146976	0.684774	0.667928	2.17233
303	SNP_A-1518972	rs3897755	3	196166833	0.955216	0.863034	0.440318	0.42259	0.0744682	0.0532045	0.499936	0.521825	0.999745
304	SNP_A-1508427	rs717770	9	130729484	0.95738	0.909385	0.466434	0.425319	0.0903726	0.0219043	0.537981	0.479244	1.16441
305	SNP_A-1508471	rs578802	9	130729322	0.947452	0.954804	0.348842	0.397907	0.0773396	0.00755495	0.400916	0.420066	0.669214
306	SNP_A-1510684	rs696715	3	159262146	0.996002	0.908191	0.381969	0.212365	0.0229621	0.00284828	0.392553	0.234568	0.646233
307	SNP_A-1511587	rs717788	17	11920238	0.987872	0.905499	0.507884	0.488692	0.062484	0.0215075	0.548834	0.552824	1.21648
308	SNP_A-1512631	rs717793	3	18577538	0.983881	0.983418	0.405702	0.342848	0.00322874	0.00204109	0.413706	0.349354	0.70563
309	SNP_A-1516710	rs717796	6	127770549	0.99821	0.971482	0.557496	0.507155	0.0692925	0.0313761	0.600157	0.539466	1.50098
310	SNP_A-1517692	rs717804	21	39027090	0.818041	0.952577	0.386168	0.454659	0.0251781	0.133146	0.487056	0.554848	0.949529
311	SNP_A-1517827	rs717805	2	36550194	0.979811	0.918729	0.703632	0.579146	0.105982	0.00283942	0.805228	0.632332	4.13421
312	SNP_A-1517886	rs717806	2	36550070	0.899903	0.717921	0.443521	0.36626	0.104777	0.0651969	0.5578	0.561125	1.26142
313	SNP_A-1518666	rs717809	2	81570239	0.998713	0.930522	0.679683	0.521301	0.0550253	0.0305435	0.720242	0.579237	2.57452
314	SNP_A-1518723	rs717810	2	81570410	0.998644	0.989019	0.693222	0.540754	0.0788613	0.00717742	0.753681	0.550755	3.05977
315	SNP_A-1519683	rs930170	11	126894633	0.977353	0.948441	0.595333	0.408669	0.135108	0.00423842	0.70684	0.432819	2.41111
316	SNP_A-1519731	rs1807789	12	59736400	0.863313	0.908877	0.557594	0.436216	0.139052	0.019616	0.769879	0.490537	3.34554
317	SNP_A-1508167	rs950266	3	57307213	0.946295	0.898176	0.533463	0.460089	0.164897	0.00882817	0.682704	0.517334	2.15163
318	SNP_A-1508426	rs717819	X	80333348	0.715793	0.956705	0.329929	0.447575	0.0690466	0.0122651	0.510136	0.473906	1.04138
319	SNP_A-1508525	rs51549	3	60473190	0.991434	0.898219	0.654446	0.581101	0.187734	0.0638174	0.814291	0.696429	4.38478
320	SNP_A-1508561	rs717821	3	60473113	0.7672	0.983	0.316274	0.595011	0.00969419	0.0128241	0.41752	0.613302	0.716798
321	SNP_A-1509065	rs717822	6	164315073	0.957609	0.980187	0.564072	0.460267	0.0685701	0.0305483	0.634475	0.484677	1.73579
322	SNP_A-1509116	rs4129019	1	213049358	0.98007	0.971936	0.549869	0.525999	0.0696811	0.0741315	0.603994	0.585873	1.52521
323	SNP_A-1511071	rs717827	2	40472036	0.926639	0.976949	0.612784	0.662148	0.0169571	0.144278	0.673624	0.79521	2.06395
324	SNP_A-1513297		3	11888124	0.992994	0.908318	0.714962	0.559828	0.113086	0.0375702	0.812542	0.642928	4.33452
325	SNP_A-1519219	rs717852	2	177234167	0.998517	0.980215	0.480606	0.558455	0.0252115	0.070446	0.493788	0.613842	0.975455
326	SNP_A-1511603	rs717873	8	90976996	-1	-1	0.558543	0.598986	0.00821728	0.0671933	-0.553991	-0.561272	-0.356495
327	SNP_A-1511652	rs2007627	7	81726404	0.981907	0.621876	0.5019	0.307586	0.00949429	0.00165878	0.516139	0.495932	1.06671
328	SNP_A-1512821	rs3847393	10	29962118	0.981429	0.992403	0.492973	0.497815	0.109956	0.0033625	0.565678	0.503332	1.30244
329	SNP_A-1512872	rs3886283	10	29962339	0.841832	0.938766	0.531849	0.566687	0.132498	0.287776	0.749787	0.870501	2.99659
330	SNP_A-1514083	rs717890	9	109215218	0.971513	0.886944	0.389165	0.272711	0.0601835	0.00688533	0.42703	0.309878	0.745293
331	SNP_A-1519344	rs717891	7	28742646	0.953078	0.879533	0.399425	0.375556	0.0676212	0.0115439	0.451094	0.432673	0.821807
332	SNP_A-1519699	rs717897	11	48339913	0.978174	0.893477	0.393472	0.329525	0.0167097	0.00757987	0.409243	0.371967	0.692743
333	SNP_A-1508186	rs950286	6	374457	0.934862	0.951174	0.502172	0.436758	0.08628	0.03334	0.591778	0.475858	1.44965
334	SNP_A-1508986	rs717904	4	118327701	0.991073	0.989839	0.582879	0.608431	0.0361146	0.0452978	0.610371	0.644154	1.56654
335	SNP_A-1509042	rs950290	2	76588297	0.999666	0.97697	0.762796	0.583362	0.072541	0.0124308	0.822754	0.60481	4.64189
336	SNP_A-1509132	rs717905	5	129270184	0.991849	0.967565	0.364721	0.316802	0.00673652	0.0142116	0.370233	0.332302	0.587888
337	SNP_A-1510198	rs2014450	7	147657604	0.878475	0.960645	0.278513	0.373855	0.000833392	0.00695495	0.317343	0.392009	0.464864
338	SNP_A-1510245	rs1073164	7	42175626	0.892595	0.984012	0.338973	0.474918	0.0466667	0.00757646	0.400711	0.486379	0.668645
339	SNP_A-1510939	rs717910	1	93714056	1	0.7499	0.535531	0.47421	0.120941	0.0369496	0.60921	0.665138	1.55892
340	SNP_A-1513698	rs1073167	15	89600001	0.972091	0.922164	0.485061	0.522507	0.066414	0.0744272	0.535579	0.616355	1.15322
341	SNP_A-1514875	rs950302	1	164271181	0.985094	0.915108	0.525207	0.428914	0.0649496	0.00036453	0.570788	0.46889	1.32985
342	SNP_A-1514937	rs950303	1	164271080	0.984099	0.996528	0.458565	0.401317	0.000778082	0.000986301	0.466343	0.403114	0.873861
343	SNP_A-1515093	rs717932	9	14379011	0.976408	0.964145	0.57086	0.551996	0.0927782	0.00743027	0.64604	0.57697	1.82518
344	SNP_A-1515874	rs717938	5	82648889	0.9306	0.7695	0.638587	0.458989	0.0302565	0.0200467	0.70927	0.612431	2.43962
345	SNP_A-1516023	rs717939	3	18601746	0.989068	0.95766	0.647906	0.608856	0.107547	0.00492072	0.734987	0.639058	2.7734
346	SNP_A-1512398	rs717962	17	60278731	0.958037	0.904161	0.314176	0.3839	0.0346925	0.046306	0.340259	0.447511	0.515746
347	SNP_A-1513803	rs717972	X	129249419	0.968977	0.896578	0.385348	0.281781	0.00928507	0.0428943	0.401533	0.330077	0.670937
348	SNP_A-1515461	rs51777	5	123148249	0.960162	0.934948	0.532676	0.556472	0.0654529	0.0758176	0.595362	0.647715	1.47135
349	SNP_A-1516614	rs717984	14	21541015	0.960547	0.997924	0.490165	0.606218	0.0179506	0.0206538	0.520016	0.620318	1.0834
350	SNP_A-1509586	rs717996	12	82636288	0.962253	0.955263	0.623199	0.569136	0.0952627	0.0224188	0.718808	0.610108	2.55629
351	SNP_A-1509641	rs717997	12	82636442	0.883577	0.864117	0.406878	0.406772	0.0956102	0.0168616	0.516364	0.480105	1.06767
352	SNP_A-1511147	rs950327	1	182375126	0.903806	0.932817	0.316927	0.292147	0.0438176	0.0014328	0.368525	0.31367	0.583593
353	SNP_A-1511232	rs718001	2	2888794	0.894286	1	0.411559	0.476038	0.00955958	0.0857006	0.465183	0.520659	0.869798
354	SNP_A-1511355	rs718003	1	80378912	0.98874	0.891393	0.318449	0.40085	0.00380379	0.065614	0.32332	0.48542	0.477803
355	SNP_A-1511395	rs4333837	1	229060179	0.916468	0.970532	0.312528	0.564654	0.0331132	0.0136014	0.353797	0.590068	0.547501
356	SNP_A-1512395	rs1986420	10	119421433	0.976324	0.994933	0.547347	0.713974	0.0616156	0.0164169	0.598384	0.72965	1.48994
357	SNP_A-1512447	rs718007	3	105664144	0.700583	0.923346	0.120931	0.566124	0.00561356	0.111617	0.17401	0.69743	0.210668
358	SNP_A-1514364	rs265005	5	79256209	0.978111	0.98869	0.417659	0.510127	0.00208407	0.00145155	0.427917	0.516721	0.747999
359	SNP_A-1515206	rs718015	7	37304280	0.913379	0.997978	0.505061	0.545626	0.00276382	0.0985089	0.554637	0.606609	1.24536
360	SNP_A-1516233	rs950337	1	149973356	0.960989	0.945548	0.486536	0.445163	0.0811241	0.0112034	0.552967	0.476444	1.23697
361	SNP_A-1516281	rs950338	1	149973388	0.950612	0.836436	0.474959	0.364728	0.130292	0.0059251	0.578992	0.439161	1.37525
362	SNP_A-1517284	rs718028	14	59814267	0.950145	0.954021	0.499739	0.39626	0.11121	0.0100147	0.595683	0.419764	1.47331
363	SNP_A-1510963	rs718050	20	49882352	0.921108	0.891401	0.436919	0.393143	0.0609511	0.00276574	0.507953	0.442412	1.03233
364	SNP_A-1515005	rs718072	17	71181450	0.950016	0.736526	0.315387	0.272556	0.0731138	0.00135391	0.35966	0.370737	0.561671
365	SNP_A-1517899	rs950353	X	29624638	0.953826	0.958795	0.385955	0.448503	0.121255	0.0663594	0.463571	0.502561	0.864178
366	SNP_A-1518039	rs718087	19	49701530	0.981894	0.964975	0.494895	0.501155	0.0527093	0.0461637	0.532612	0.545438	1.13955
367	SNP_A-1510071	rs718092	20	38912445	0.924993	0.927351	0.45759	0.413062	0.00092717	0.000507547	0.495192	0.445665	0.980953
368	SNP_A-1510607	rs718093	20	38912414	0.693638	0.929617	0.391606	0.459064	0.00385263	0.128995	0.567722	0.573384	1.31333
369	SNP_A-1511916	rs625587	10	78488285	0.962512	0.989748	0.541204	0.549901	0.0572906	0.00388383	0.597869	0.557785	1.48675
370	SNP_A-1512585	rs950357	3	114655134	0.87754	0.95131	0.603813	0.546702	0.0862165	0.0964761	0.763042	0.639542	3.22015
371	SNP_A-1513826	rs718113	15	45591329	0.878905	0.957958	0.28293	0.438221	0.0228177	0.0101924	0.330493	0.462373	0.493635
372	SNP_A-1513874	rs544383	11	121784969	0.998764	0.973193	0.646483	0.653081	0.206326	0.243617	0.815814	0.895151	4.42931
373	SNP_A-1513987	rs1343725	8	69958172	0.961081	0.98055	0.58736	0.55281	0.0868369	0.0019231	0.671849	0.564884	2.04738
374	SNP_A-1514838		3	181389561	0.956948	0.962654	0.485452	0.54284	0.0429323	0.0376021	0.53112	0.586821	1.13274
375	SNP_A-1515646	rs718119	8	3147116	0.992749	0.98594	0.59166	0.546927	0.155067	0.0506	0.706305	0.584736	2.4049
376	SNP_A-1515784	rs718122	8	3146756	0.982978	0.902999	0.411681	0.418486	0.0190445	0.0388899	0.427085	0.484298	0.745459
377	SNP_A-1517704	rs950367	10	121437657	0.995508	0.935393	0.522658	0.498833	0.079339	0.0155255	0.570482	0.542288	1.32819
378	SNP_A-1517741	rs718137	4	22652230	0.931414	0.995143	0.470628	0.473606	0.0271146	0.0204363	0.520433	0.485896	1.08522
379	SNP_A-1518782	rs718142	3	158787185	0.942708	0.970099	0.303023	0.439987	0.0116685	0.00926607	0.325467	0.457922	0.482508
380	SNP_A-1510331	rs2007622	13	29542734	0.985218	0.954488	0.518738	0.451677	0.0510202	0.00129589	0.555276	0.473857	1.24858
381	SNP_A-1510376	rs718146	10	62832047	0.988355	0.887511	0.315614	0.234497	0.0277164	0.0121845	0.328546	0.267896	0.489306
382	SNP_A-1511251	rs950370	2	6926530	0.922131	0.983378	0.450419	0.617815	0.179812	0.2244	0.606774	0.814009	1.54307
383	SNP_A-1511370	rs718150	12	37798991	0.938693	0.93983	0.539843	0.516054	0.120646	0.083683	0.659917	0.602763	1.94046
384	SNP_A-1511419	rs6600381	1	41473116	0.986986	0.992771	0.571538	0.585584	0.08211	0.0235543	0.63162	0.604182	1.71459
385	SNP_A-1511511	rs718152	2	30237911	0.99339	0.993651	0.748233	0.714193	0.0267688	0.0534312	0.774071	0.759603	3.42616
386	SNP_A-1511554	rs718153	2	30238153	0.95216	0.873184	0.470344	0.372971	0.1041	0.0322619	0.554612	0.443527	1.24523
387	SNP_A-1512420	rs718154	11	105621652	0.979191	0.95748	0.306038	0.279482	0.00658156	0.00282521	0.314657	0.292757	0.459123
388	SNP_A-1512638	rs718155	X	22594834	0.995568	0.988649	0.528798	0.526758	0.0295459	0.0247847	0.547397	0.546507	1.20944
389	SNP_A-1512709	rs718156	X	22594767	0.985645	0.988891	0.467168	0.641667	0.00630276	0.0992534	0.477022	0.721268	0.912125
390	SNP_A-1513345	rs718159	2	98040934	0.90409	0.875283	0.271628	0.303659	0.0171906	0.00475755	0.306267	0.348822	0.441477
391	SNP_A-1514275	rs366676	6	88713362	0.96335	0.990834	0.404213	0.659772	0.0206237	0.0626846	0.42877	0.710847	0.750609
392	SNP_A-1517450	rs718173	5	6197537	0.99349	0.988195	0.522334	0.458617	0.0282306	0.0024737	0.541133	0.46526	1.17928
393	SNP_A-1517603	rs718174	6	108418825	0.989842	0.98348	0.521283	0.389828	0.0916925	0.008145	0.580397	0.399686	1.3832
394	SNP_A-1519289	rs718183	2	205138154	0.904626	0.957872	0.284155	0.304811	0.00214834	0.0896906	0.314861	0.351092	0.459558
395	SNP_A-1514390	rs718206	1	11004020	0.910965	0.7948	0.559015	0.437676	0.209035	0.114357	0.796397	0.643222	3.91153
396	SNP_A-1515365	rs494308	6	87393724	0.990067	0.921717	0.470625	0.417461	0.0323528	0.00499903	0.491405	0.455387	0.966201
397	SNP_A-1517118	rs718220	6	88545391	0.922525	0.914977	0.585746	0.556911	0.110751	0.0628009	0.721564	0.653516	2.59149
398	SNP_A-1507526	rs718236	14	60999112	0.983442	0.967926	0.45489	0.417258	0.00962653	0.0260327	0.467121	0.443	0.8766
399	SNP_A-1511933	rs718239	11	134432350	0.965472	0.989284	0.628535	0.583309	0.099619	0.00894762	0.725913	0.59501	2.64848
400	SNP_A-1511976	rs950397	1	53899444	0.8017	0.874875	0.378081	0.376995	0.0288344	0.0210233	0.489194	0.441522	0.95769
401	SNP_A-1512973	rs718245	4	128547602	0.997987	0.988834	0.587313	0.557339	0.0390942	0.0123373	0.612491	0.570753	1.58058
402	SNP_A-1513018	rs718246	4	128547327	0.895627	0.921537	0.450414	0.512295	0.01025	0.03475	0.508725	0.577698	1.03552
403	SNP_A-1513687	rs1961196	14	82975901	0.988421	0.869156	0.430273	0.377983	0.0803284	0.0286795	0.473821	0.449724	0.900494
404	SNP_A-1514689	rs950400	13	62596479	0.935594	0.981304	0.483963	0.502487	0.00011701	0.0941469	0.517344	0.566401	1.07187
405	SNP_A-1514738	rs1112267	6	4873386	0.967248	0.954082	0.546528	0.649326	0.06555	0.0284	0.60611	0.701457	1.53878
406	SNP_A-1514781	rs1112268	10	48891757	0.989358	0.963848	0.575957	0.596539	0.135898	0.066602	0.674849	0.664856	2.0755
407	SNP_A-1514862	rs718254	6	30265228	0.999144	0.991445	0.429234	0.589155	0.00549693	0.00723487	0.431979	0.598607	0.760498
408	SNP_A-1515022	rs698927	1	93308019	0.9103	0.999945	0.25118	0.416894	0.00227404	0.00599899	0.276622	0.419433	0.382404
409	SNP_A-1515626	rs718255	2	10059391	0.913454	0.912315	0.491392	0.537402	0.0292033	0.0587414	0.555716	0.629591	1.25081
410	SNP_A-1515708	rs718257	1	50281075	0.985804	0.810259	0.384871	0.375565	0.0138174	0.072611	0.395963	0.509139	0.655528
411	SNP_A-1516691	rs718261	9	104535938	0.985969	0.936878	0.540385	0.434999	0.0482229	0.0342082	0.576259	0.481903	1.35993
412	SNP_A-1516817		3	125187995	0.948606	0.992449	0.462764	0.58175	0.0294305	0.0889464	0.503456	0.643883	1.01392
413	SNP_A-1516974	rs718263	8	102932948	0.984144	0.961907	0.631894	0.645043	0.143485	0.00864309	0.751665	0.676668	3.02681
414	SNP_A-1517864	rs950408	18	57061652	0.963804	0.946083	0.423769	0.412615	0.0349693	0.0018963	0.456237	0.437006	0.839036
415	SNP_A-1518648	rs718268	6	100904757	0.935363	0.873696	0.534324	0.452144	0.113301	0.0252791	0.64998	0.532927	1.85698
416	SNP_A-1507524	rs718276	15	79651854	0.971933	0.906235	0.30823	0.433478	0.0355463	0.0269284	0.32917	0.492976	0.49069
417	SNP_A-1512777	rs718291	5	67367964	0.812193	0.906924	0.392824	0.405313	0.1151	0.0184429	0.563518	0.456186	1.29105
418	SNP_A-1516362		10	7668100	0.949518	0.98534	0.642167	0.759293	0.0964118	0.0655647	0.75274	0.82552	3.04432
419	SNP_A-1517721	rs718307	20	56891450	0.993913	0.903459	0.505252	0.410125	0.0327797	0.0157582	0.525684	0.462008	1.1083
420	SNP_A-1518439	rs4131260	8	25754681	0.910568	1	0.502354	0.574662	0.00266266	0.171409	0.553311	0.693541	1.2387
421	SNP_A-1519358	rs718309	10	55125784	0.977531	0.882733	0.399672	0.339327	0.0626222	0.0157285	0.436843	0.391379	0.775705
422	SNP_A-1519403	rs718310	10	55125734	0.996612	0.999708	0.635992	0.655511	0.0402423	0.0273394	0.665006	0.674138	1.98513
423	SNP_A-1519503	rs950422	6	83699351	0.994038	0.989972	0.44305	0.42048	0.0166554	0.00613954	0.453303	0.42739	0.829165
424	SNP_A-1508045	rs950426	15	79066558	0.983513	0.852413	0.559268	0.51399	0.21296	0.0362291	0.725801	0.629748	2.64699
425	SNP_A-1508303	rs718319	6	161796913	0.989899	0.965551	0.532741	0.425693	0.0164516	0.0451452	0.547273	0.462506	1.20884
426	SNP_A-1513084	rs950430	18	21616273	0.953567	0.873497	0.549668	0.511636	0.112895	0.0212395	0.653844	0.60033	1.88887
427	SNP_A-1514346	rs950435	10	108767054	0.970931	0.922058	0.518725	0.524051	0.0497504	0.0541709	0.563109	0.603825	1.2889
428	SNP_A-1516222	rs1073221	X	111078775	0.949918	0.745772	0.49323	0.375511	0.101926	0.047874	0.581644	0.538061	1.39031
429	SNP_A-1516406	rs2015443	8	28044838	0.979598	0.913874	0.60857	0.51562	0.207308	0.0535083	0.788008	0.599303	3.71717
430	SNP_A-1516452	rs718343	8	28044868	0.960756	0.960258	0.479979	0.41043	0.0559162	0.0189761	0.530457	0.436033	1.12973
431	SNP_A-1517139	rs718346	18	60610673	0.893272	0.997871	0.531927	0.658193	0.0330016	0.0998079	0.618325	0.732903	1.62003
432	SNP_A-1517417	rs718350	2	57280174	0.872437	0.998356	0.371079	0.798858	0.0428729	0.214812	0.447318	1.01954	0.809359
433	SNP_A-1517981	rs718351	2	57279959	0.883552	0.846437	0.44359	0.450969	0.0453974	0.0226584	0.529247	0.547439	1.12425
434	SNP_A-1519137	rs718362	14	61732626	0.987911	0.901364	0.575511	0.475481	0.0479656	0.0651905	0.612281	0.568639	1.57919
435	SNP_A-1516151	rs4300310	10	24794399	0.883896	0.864896	0.47139	0.453185	0.0482239	0.0664002	0.564085	0.567548	1.29402
436	SNP_A-1517065	rs718385	19	37571190	0.812633	0.997361	0.49939	0.529398	0	0.11695	0.614533	0.601308	1.59426
437	SNP_A-1517163	rs718387	21	36048473	0.959327	0.9426	0.502293	0.440667	0.0435561	0.0048873	0.548492	0.469938	1.2148
438	SNP_A-1517207	rs718388	16	53911502	0.986156	0.972662	0.50493	0.683925	0.0761151	0.108364	0.554843	0.791306	1.2464
439	SNP_A-1518149	rs718395	7	11102437	0.981723	0.874041	0.392958	0.408937	0.0594314	0.00323256	0.426068	0.469606	0.742366
440	SNP_A-1519471	rs718405	13	80107743	0.93473	0.867059	0.634104	0.542697	0.128744	0.0301206	0.786744	0.648432	3.6892
441	SNP_A-1507914	rs718407	X	95513496	0.831887	0.990569	-1	-1	-1	-1	-0.545885	-0.502369	-0.353121
442	SNP_A-1507961	rs1573900	4	178133983	0.986627	0.960995	0.429491	0.378752	0.0371213	0.0130659	0.452332	0.399557	0.825922
443	SNP_A-1508005	rs4518183	4	178134007	0.919908	0.873579	0.451133	0.407343	0.0457303	0.0103638	0.516065	0.471891	1.0664
444	SNP_A-1508160	rs1073229	13	28541469	0.961619	0.915622	0.374092	0.387895	0.06868	0.04342	0.418944	0.44473	0.721006
445	SNP_A-1508706	rs1073230	13	28541369	0.976192	0.961343	0.406589	0.376514	0.0685377	0.0312164	0.447956	0.404799	0.811451
446	SNP_A-1509729	rs2078584	19	20287003	0.968711	0.962226	0.571169	0.578679	0.171813	0.0570617	0.716741	0.639308	2.53033
447	SNP_A-1509801	rs4566542	3	176448923	0.756251	0.968051	0.273458	0.439017	0.0312094	0.00155377	0.377162	0.454235	0.605554
448	SNP_A-1509894	rs1073233	6	104626668	0.984514	0.810095	0.401969	0.391714	-1	-1	0.202553	0.216405	0.254002
449	SNP_A-1510869	rs950455	1	217165209	0.974116	0.917744	0.448875	0.328402	0.026891	0.000432479	0.473884	0.358004	0.900722
450	SNP_A-1515848	rs1073235	8	27630667	0.954983	0.844444	0.404191	0.390477	0.0540725	0.0199788	0.448647	0.473612	0.81372
451	SNP_A-1515995	rs718424	3	149701452	0.986545	0.998877	0.602699	0.65101	0.0389136	0.0037727	0.636005	0.654213	1.74729
452	SNP_A-1516801	rs718429	4	398952	0.8849	0.8869	0.667767	0.541444	0.105531	0.0506225	0.856804	0.647446	5.98343
453	SNP_A-1518004	rs718433	14	20226018	0.997873	0.910502	0.372704	0.341892	0.0334691	0.00529727	0.386461	0.377696	0.629888
454	SNP_A-1518147	rs950463	X	112910562	0.999724	0.998657	0.651356	0.616662	0.0553682	0.0116234	0.689735	0.624763	2.22306
455	SNP_A-1507459	rs3886358	5	29083522	0.993875	0.976586	0.382443	0.486245	0.00743347	0.0192354	0.387699	0.507907	0.633185
456	SNP_A-1507561_2	rs3853229	5	29083250	0.984222	0.926615	0.600307	0.597	0.0923757	0.00646295	0.673106	0.648806	2.05909
457	SNP_A-1508656	rs718448	2	183406912	0.967014	0.991019	0.554233	0.609879	0.163394	0.02631	0.68967	0.632189	2.22238
458	SNP_A-1511518	rs950474	15	42919121	0.96167	0.992657	0.643711	0.665903	0.0125941	0.0989547	0.678251	0.745107	2.10801
459	SNP_A-1511562	rs950475	15	42918975	0.98474	0.97339	0.472536	0.666478	0.0208612	0.0153731	0.490244	0.695685	0.961724
460	SNP_A-1512481	rs718460	6	113790146	0.919757	0.903376	0.455293	0.501699	0.0190371	0.0593734	0.505476	0.594428	1.02215
461	SNP_A-1517613	rs950480	2	193931284	0.964728	0.897325	0.588262	0.571227	0.133748	0.118966	0.707913	0.733886	2.42364
462	SNP_A-1510102	rs294634	3	14875555	0.836193	0.975162	0.336856	0.416228	0.00205479	0.156973	0.403837	0.508718	0.677394
463	SNP_A-1511210	rs950487	1	155676922	0.941144	0.9468	0.361867	0.502714	0.00281561	0.0405692	0.38565	0.554731	0.627737
464	SNP_A-1511256	rs950488	1	155676767	0.855642	0.995588	0.553701	0.590926	0.0454607	0.128734	0.683428	0.68169	2.15884
465	SNP_A-1511945	rs52484	6	23672345	0.930872	0.909683	0.379469	0.419227	0.025975	0.0021058	0.419351	0.461918	0.72221
466	SNP_A-1513029	rs718498	21	30857546	0.993106	0.977236	0.784758	0.608449	0.17692	0.0174864	0.961494	0.633967	24.9703
467	SNP_A-1517224	rs718504	6	8472511	0.968406	0.965678	0.408715	0.461635	0.0146165	0.0364473	0.428517	0.496793	0.749833
468	SNP_A-1517262	rs2078542	2	148616993	0.831611	0.99607	0.464962	0.528341	0.025969	0.108719	0.577132	0.595413	1.36481
469	SNP_A-1517612	rs718508	6	133184968	0.966982	0.95948	0.67543	0.4865	0.0378278	0.0112478	0.72693	0.51306	2.66206
470	SNP_A-1518595	rs718513	18	42108254	0.920945	0.892325	0.262271	0.242536	0.00581191	0.000135937	0.286593	0.271844	0.401725
471	SNP_A-1519299	rs718516	14	96388070	0.989582	0.951827	0.595195	0.54159	0.0384096	0.0114005	0.625749	0.575898	1.672
472	SNP_A-1519342	rs950490	15	90256611	0.999223	0.999123	0.698838	0.850812	0.0220104	0.13016	0.715135	0.979113	2.51043
473	SNP_A-1507883	rs718520	11	124804545	0.863664	0.992383	0.165706	0.574328	0.000421063	0.016455	0.191958	0.588494	0.23756
474	SNP_A-1508029	rs1343743	1	224157756	0.970866	0.984549	0.498205	0.582219	0.0183059	0.0941229	0.523017	0.653866	1.09651
475	SNP_A-1509869	rs718530	13	44361654	0.967025	0.991805	0.58922	0.680657	0.0175948	0.0427379	0.620604	0.717185	1.63577
476	SNP_A-1509959	rs950493	1	6654350	0.960872	0.994492	0.50142	0.543788	0.0626674	0.00672409	0.558247	0.550522	1.26371
477	SNP_A-1510147	rs1112298	2	17194641	0.776488	0.967708	0.522942	0.560373	0.166349	0.26972	0.857087	0.80284	5.99724
478	SNP_A-1511985	rs3847919	12	16242201	0.889396	0.97748	0.296418	0.457325	0.000473356	0.106119	0.333458	0.524839	0.500281
479	SNP_A-1513757	rs718546	X	46265256	0.980319	0.998367	0.590505	0.633204	0.0185047	0.144846	0.613949	0.741873	1.59033
480	SNP_A-1517874	rs4128849	14	102964038	0.839408	0.913728	0.522446	0.587418	0.26054	0.140623	0.902531	0.759818	9.25962
481	SNP_A-1511535	rs718573	2	165855231	0.661904	0.923584	0.133013	0.512539	0.0157207	0.0359555	0.205844	0.577425	0.259198
482	SNP_A-1513754	rs718582	X	26424790	-1	-1	-1	-1	0.0567696	0.0270767	0.94628	0.973637	17.615
483	SNP_A-1513800	rs718583	X	26424596	0.862198	0.968619	0.4467	0.3548	-1	-1	0.239878	0.180228	0.315578
484	SNP_A-1508457	rs1343747	1	239674207	0.856257	0.976149	0.458294	0.480044	0.0218752	0.0931552	0.549261	0.543654	1.21858
485	SNP_A-1508509	rs718602	13	76623522	0.945176	0.935791	0.554126	0.513137	0.0284867	0.0051322	0.604486	0.55137	1.52835
486	SNP_A-1509248	rs718608	1	187595436	0.967297	0.974387	0.462225	0.471529	0.058699	0.048267	0.508724	0.509144	1.03552
487	SNP_A-1509298	rs718609	1	187595331	0.959997	0.943208	0.352009	0.395082	0.0511437	0.03168	0.387311	0.433428	0.632151
488	SNP_A-1509340	rs718610	20	16257360	0.987315	0.9697	0.620377	0.638511	0.046513	0.0103239	0.659412	0.665548	1.9361
489	SNP_A-1509439	rs718612	3	130009543	0.995575	0.940671	0.596905	0.652722	0.0777426	0.0496295	0.650343	0.732538	1.85994
490	SNP_A-1510223	rs1671497	12	16214806	0.985585	0.999664	0.52934	0.78484	0.00179079	0.0770921	0.53806	0.850708	1.16478
491	SNP_A-1511104	rs718621	12	97151726	0.996532	0.989252	0.726946	0.783761	0.116008	0.066235	0.825583	0.849129	4.73339
492	SNP_A-1513496	rs950528	3	113172718	0.915222	0.943252	0.472422	0.560159	0.0477603	0.0955331	0.544603	0.660784	1.19589
493	SNP_A-1514257			0	0.988417	0.994175	0.543406	0.525604	0.0328494	0.00527711	0.568673	0.531505	1.31843
494	SNP_A-1514307			0	0.972526	0.94341	0.32198	0.293123	0.0190239	0.00671818	0.337681	0.312935	0.509847
495	SNP_A-1519462	rs52701	14	67204999	0.794952	0.994978	0.335439	0.45595	0.0761491	0.00366161	0.466663	0.459944	0.874987
496	SNP_A-1507323	rs718652	13	24778590	0.975191	0.913942	0.562894	0.511714	0.0429868	0.0585341	0.603831	0.59821	1.52417
497	SNP_A-1508095	rs28150	3	29569051	0.93258	0.9979	0.56377	0.580563	0.0459597	0.0829438	0.635864	0.634525	1.74623
498	SNP_A-1508914	rs718656	7	132537064	0.994455	0.910283	0.370727	0.301741	0.00457586	0.0601828	0.374518	0.354948	0.598767
499	SNP_A-1509247		10	8274896	0.805962	0.998843	0.376726	0.46717	0.0108227	0.0970282	0.473787	0.518033	0.90037
500	SNP_A-1510310	rs950535	2	169298398	0.981317	0.924427	0.431802	0.432582	0.0734843	0.0765048	0.47564	0.510167	0.907088
501	SNP_A-1510902	rs1073277	4	36901230	0.975281	0.959626	0.744384	0.743445	0.143602	0.0991556	0.895037	0.863999	8.52719
502	SNP_A-1511229	rs3905303	10	123739478	0.954828	0.932917	0.409626	0.343454	0.0484004	0.00124366	0.451913	0.368643	0.824527
503	SNP_A-1515738	rs718685	2	218588626	0.910917	0.853775	0.476412	0.491908	0.0572601	0.093197	0.558084	0.646755	1.26287
504	SNP_A-1515781	rs718686	2	218588494	0.99662	0.985059	0.566476	0.610192	0.0486409	0.0185712	0.597562	0.63135	1.48485
505	SNP_A-1514897	rs950563	9	25996861	0.982154	0.984073	0.595981	0.540371	0.038175	0.0283176	0.63135	0.565386	1.7126
506	SNP_A-1515520	rs718718	10	86880214	0.997488	0.993827	0.528463	0.609343	0.0278498	0.0192321	0.54501	0.625227	1.19785
507	SNP_A-1515558		10	86880037	0.945524	0.999808	0.491252	0.629497	0.005486	0.028753	0.522587	0.648261	1.09462
508	SNP_A-1516790	rs1986444	X	116331171	0.870556	0.9832	0.538839	0.615351	0.0447174	0.145341	0.652475	0.734433	1.87749
509	SNP_A-1509559	rs718737	7	116438094	0.976097	0.950862	0.481654	0.47956	0.0304379	0.0241897	0.509332	0.517508	1.03804
510	SNP_A-1511201	rs718746	4	34320430	0.969475	0.991519	0.545635	0.535595	0.0437659	0.0119545	0.589424	0.546768	1.4356
511	SNP_A-1511462	rs2016588	6	159334993	0.954441	0.824704	0.509429	0.438689	0.174879	0.0541131	0.653481	0.569289	1.88584
512	SNP_A-1512210	rs950568	1	187129313	0.968311	0.998374	0.59005	0.706615	0.0134049	0.0683308	0.617915	0.759766	1.61722
513	SNP_A-1512464	rs718757	3	161855138	0.944842	0.792189	0.517468	0.547577	0.124885	0.21381	0.631092	0.946745	1.71071
514	SNP_A-1513344	rs1986446	11	97336538	0.997155	0.968275	0.502615	0.367715	0.0899	0.00145352	0.553996	0.380333	1.24213
515	SNP_A-1514435	rs718764	7	121701540	0.94443	0.983972	0.509925	0.515955	0.0012123	0.0173758	0.540622	0.533785	1.17686
516	SNP_A-1514489	rs718765	7	121701322	0.971394	0.994618	0.538823	0.598784	0.11367	0.0331257	0.628201	0.622765	1.68962
517	SNP_A-1514582	rs718766	7	120580005	0.99663	0.917608	0.583354	0.537953	0.0773726	0.013384	0.634592	0.594933	1.73667
518	SNP_A-1516296	rs718773	22	28828665	0.897889	0.993581	0.448864	0.224208	0.0721667	0.00408333	0.543601	0.226587	1.19107
519	SNP_A-1517549	rs1073290	5	35889465	0.93454	0.88241	0.442281	0.322599	0.038536	0.0050821	0.493615	0.367706	0.97478
520	SNP_A-1511932	rs718790	12	104735073	0.94015	0.896075	0.617993	0.516631	0.116992	0.180279	0.750758	0.721757	3.01217
521	SNP_A-1513118	rs52911	18	37806926	0.995306	0.954211	0.565477	0.560704	0.0798519	0.0430984	0.6177	0.615406	1.61575
522	SNP_A-1514329	rs1073297	7	28107669	0.949692	0.9845	0.31362	0.740531	0.0203175	0.131915	0.337452	0.868572	0.509326
523	SNP_A-1514860	rs1073298	7	28107747	0.996358	0.988195	0.750966	0.686901	0.0279429	0.0187827	0.775459	0.708575	3.45354
524	SNP_A-1511384	rs718831	13	104741769	0.695824	0.850634	0.359109	0.498902	0.127484	0.180581	0.631855	0.744571	1.71632
525	SNP_A-1511950	rs718832	9	14388875	1	0.988598	0.601378	0.610884	0.00771725	0.00384902	0.606055	0.620345	1.53843
526	SNP_A-1512042	rs1112330	14	46386036	0.968973	0.985505	0.546459	0.607984	0.0365674	0.0721704	0.586075	0.665675	1.41589
527	SNP_A-1512130	rs950591	12	126025527	0.982595	0.951147	0.369537	0.343461	0.0274073	0.00136456	0.386874	0.361621	0.630986
528	SNP_A-1512339	rs1989218	12	10701328	0.968662	0.816303	0.557652	0.365531	0.116644	0.0401867	0.654507	0.470975	1.89441
529	SNP_A-1512381	rs1073305	12	10701216	0.951237	0.992919	0.419047	0.425732	0.00287197	0.0437981	0.441863	0.448554	0.791674
530	SNP_A-1513081		9	110224637	0.9426	0.999656	0.521722	0.534434	0.000213636	0.120692	0.553618	0.608027	1.24023
531	SNP_A-1514203	rs5003029	4	96458210	0.990958	0.965642	0.76573	0.514055	0.0949514	0.143896	0.854602	0.625564	5.87769
532	SNP_A-1516314	rs718850	2	226421955	0.892263	0.923512	0.54025	0.493028	0.147441	0.0222174	0.725342	0.547022	2.64089
533	SNP_A-1515009_2	rs718851	11	131666383	0.989294	0.993526	0.756006	0.660211	0.0725358	0.0220494	0.824652	0.679595	4.70293
534	SNP_A-1517321	rs718856	9	102055128	0.95178	0.874387	0.26521	0.359833	0.0539764	0.0218992	0.295399	0.422097	0.419242
535	SNP_A-1517883	rs718857	9	102054986	0.99773	0.974582	0.399575	0.442408	0.0211642	0.00813716	0.409163	0.457769	0.692514
536	SNP_A-1519064	rs2077955	11	71935368	0.963623	0.90963	0.335951	0.423603	0.023797	0.0145386	0.357461	0.473252	0.556326
537	SNP_A-1511781	rs1073320	4	118971723	0.945226	0.875509	0.519099	0.483207	0.120216	0.0663091	0.629202	0.597142	1.69689
538	SNP_A-1513641	rs718878	6	163712916	0.959388	0.920794	0.63011	0.595354	0.174465	0.0336502	0.802766	0.671091	4.07011
539	SNP_A-1514063	rs718883	1	75487783	0.987135	0.910693	0.465542	0.487473	0.0845856	0.0374625	0.515808	0.558242	1.0653
540	SNP_A-1515099	rs950611	6	82962771	0.793589	0.924847	0.440007	0.552535	0.079561	0.31604	0.616232	0.907569	1.60574
541	SNP_A-1515724	rs1112333	13	110033498	1	0.9435	0.632962	0.64926	0.151164	0.103485	0.745682	0.772914	2.93208
542	SNP_A-1516704	rs718891	11	101650030	0.993863	0.959676	0.452768	0.38462	0.0160169	0.00347079	0.463026	0.402236	0.862287
543	SNP_A-1516828	rs718894	3	154610302	0.927249	0.963733	0.460199	0.563579	0.150722	0.109789	0.592638	0.659971	1.45482
544	SNP_A-1519063	rs718901	13	65515907	0.986817	0.914504	0.492167	0.371149	0.0302279	0.0160897	0.514502	0.413115	1.05974
545	SNP_A-1507440	rs2013249	1	19083539	0.997188	0.976042	0.553571	0.57061	0.0112382	0.0159723	0.561459	0.594342	1.28029
546	SNP_A-1507543	rs4610921	X	74459224	0.949974	0.997903	0.595614	0.771643	0.131525	0.0146	0.727735	0.784746	2.6729
547	SNP_A-1508421	rs718909	12	95570688	0.996494	0.972129	0.576564	0.455648	0.0156007	0.0192434	0.587795	0.478177	1.42598
548	SNP_A-1508558	rs718911	15	59098480	0.999596	0.807387	0.574827	0.423733	0.162467	0.0213667	0.686665	0.539086	2.19147
549	SNP_A-1508643	rs718913	4	173512090	0.997149	0.922038	0.448158	0.402815	0.0238987	0.0441385	0.460476	0.458839	0.853485
550	SNP_A-1516509	rs2656103	14	55371639	0.581845	0.736868	0.347123	0.476634	0.0581833	0.0636307	0.662877	0.707973	1.96627
551	SNP_A-1516560	rs718939	7	41639971	0.988259	0.971718	0.495896	0.482262	0.108459	0.00265265	0.563646	0.497657	1.29172
552	SNP_A-1518457	rs718947	10	126313549	0.988182	0.993759	0.558986	0.496742	0.0235843	0.00673554	0.579502	0.503273	1.37813
553	SNP_A-1518503	rs718948	10	126313738	0.997008	0.988926	0.567992	0.530737	0.0848223	0.0230945	0.622672	0.549514	1.65021
554	SNP_A-1518570	rs718949	10	126313429	0.982293	0.832558	0.489232	0.432374	0.0548222	0.00444222	0.52749	0.522118	1.11636
555	SNP_A-1514175	rs718977	15	23321542	0.985891	0.957423	0.335314	0.394894	0.00653295	0.00309943	0.342382	0.413795	0.520639
556	SNP_A-1514264	rs718979	15	23321638	0.970628	0.968696	0.519694	0.510152	0.126376	0.010802	0.615567	0.532576	1.60123
557	SNP_A-1514316	rs718980	15	23321680	0.818121	0.840607	0.320018	0.383443	0.00686494	0.070003	0.394472	0.497587	0.65145
558	SNP_A-1515214	rs1343762	4	85465370	0.827403	0.989002	0.437439	0.447824	0.073774	0.0891338	0.580444	0.497655	1.38347
559	SNP_A-1516102	rs718993	17	14692954	0.9778	0.885332	0.42072	0.420973	0.0736111	0.0397426	0.465301	0.497845	0.870213
560	SNP_A-1516149	rs718994	17	14692778	0.975166	0.983724	0.68838	0.634155	0.0611167	0.0457833	0.75311	0.676114	3.05039
561	SNP_A-1516239	rs718996	1	14373290	0.983509	0.889091	0.422747	0.304287	0.0886298	0.0010851	0.472406	0.342663	0.895398
562	SNP_A-1518455	rs719006	15	59139245	0.981435	0.987875	0.422624	0.514839	0.0088063	0.0811599	0.434517	0.567807	0.7684
563	SNP_A-1508111	rs719015	1	87034303	0.956413	0.928135	0.39695	0.343445	0.0135243	0.00208708	0.420994	0.370871	0.727097
564	SNP_A-1508795	rs1316579	3	175621089	0.986057	0.973802	0.455238	0.461425	0.0129347	0.012672	0.467811	0.480086	0.879033
565	SNP_A-1515790	rs719025	21	28674882	0.995923	0.999584	0.575658	0.501171	0.00411879	0.0460786	0.580415	0.525609	1.38331
566	SNP_A-1516798	rs1073354	16	52695919	0.967925	0.864922	0.536227	0.487265	0.0382941	0.0412434	0.576817	0.591572	1.36304
567	SNP_A-1508442	rs2077984	18	20004353	0.97445	0.95105	0.568982	0.490729	0.0801502	0.0148983	0.636232	0.524199	1.74901
568	SNP_A-1510562	rs2077666	15	25005399	0.977323	0.938922	0.634025	0.509934	0.0870537	0.0627195	0.712172	0.581982	2.4743
569	SNP_A-1510693	rs708024	6	37596199	0.80042	0.882825	0.470552	0.277014	0.126178	0.0372576	0.697899	0.327607	2.31015
570	SNP_A-1514905	rs640330	4	16588839	0.864899	0.909605	0.538691	0.57292	0.0910721	0.0491736	0.69614	0.665852	2.29098
571	SNP_A-1515613	rs950654	7	54373121	-1	-1	0.448	0.44278	0.0921981	0.017854	-0.410182	-0.435013	-0.290872
572	SNP_A-1515653	rs950655	7	54372941	0.7702	0.7096	0.483799	0.465601	0.079538	0.0209677	0.700486	0.676124	2.33874
573	SNP_A-1515695	rs950656	7	54372835	0.996851	0.913562	0.475671	0.495449	0.0972	0.1051	0.528728	0.61283	1.12192
574	SNP_A-1515844	rs719070	3	160798406	0.956476	0.998734	0.62588	0.770155	0.131053	0.228179	0.758253	0.999482	3.13656
575	SNP_A-1516640	rs950657	4	121728291	0.985522	0.932684	0.510967	0.429201	0.0216042	0.00455449	0.530094	0.462437	1.12809
576	SNP_A-1507454	rs4492636	1	94300010	0.767134	0.917343	0.35931	0.502598	0.00340104	0.17781	0.470465	0.679616	0.888451
577	SNP_A-1508182	rs400065	5	129101121	0.838704	0.940465	0.556053	0.530535	0.229779	0.165786	0.913172	0.684844	10.517
578	SNP_A-1508239	rs719088	5	109163889	0.97265	0.90365	0.531261	0.355454	0.0353434	0.0120989	0.566795	0.398692	1.30838
579	SNP_A-1510194	rs950667	15	69637453	0.998564	0.979847	0.47655	0.500567	0.00936846	0.03514	0.481755	0.529865	0.929588
580	SNP_A-1510290		15	69637657	0.971713	0.975131	0.472263	0.461774	0.0297809	0.0214236	0.501377	0.484188	1.00552
581	SNP_A-1510427	rs1073367	11	44013053	0.953122	0.980997	0.5822	0.489984	0.152277	0.00944192	0.726982	0.50433	2.66276
582	SNP_A-1510935	rs1073368	11	44012994	0.988669	0.948752	0.409784	0.402293	0.0320876	0.0336194	0.428384	0.439601	0.749427
583	SNP_A-1511035	rs1073370	11	44012926	0.895111	0.923432	0.106295	0.53633	0.00164891	0.0451666	0.11897	0.610669	0.135035
584	SNP_A-1517260	rs53380	11	92437739	0.764215	0.978126	0.374257	0.50691	0.041684	0.118011	0.517981	0.589351	1.07461
585	SNP_A-1519167	rs950675	2	1399816	0.975531	0.838387	0.636279	0.524873	0.276427	0.150949	0.910135	0.76352	10.1277
586	SNP_A-1519236	rs2009364	2	1399986	0.969568	0.9586	0.588202	0.54211	0.193741	0.0344364	0.758161	0.586596	3.13499
587	SNP_A-1519295	rs719125	2	202220403	0.965531	0.9984	0.620362	0.544703	0.00394382	0.0393142	0.645143	0.56794	1.81804
588	SNP_A-1519390	rs719127	2	53899262	0.981081	0.999381	0.354873	0.539785	0.00308621	0.0490207	0.362858	0.56798	0.569509
589	SNP_A-1519486	rs2018094	X	11633523	0.976158	0.945376	0.408	0.518475	0.0247414	0.0351145	0.428834	0.569589	0.750805
590	SNP_A-1508854	rs1316583	15	36602102	0.95743	0.97822	0.519102	0.489333	0.0108968	0.000330897	0.548425	0.500397	1.21447
591	SNP_A-1509998	rs950679	1	115712256	0.990783	0.99176	0.709982	0.819442	0.0321202	0.15808	0.740597	0.982921	2.855
592	SNP_A-1510097	rs950681	1	115712109	0.832753	0.920604	0.426057	0.546679	0.0159583	0.0717611	0.521621	0.644029	1.09039
593	SNP_A-1510144	rs719144	6	82327384	0.908111	0.953415	0.491395	0.399028	0.113383	0.00899775	0.618319	0.422513	1.61999
594	SNP_A-1510930	rs719147	18	31950179	0.796357	0.999208	0.384926	0.422465	0.0373397	0.0278421	0.507137	0.434918	1.02896
595	SNP_A-1511884	rs719154	2	235085990	0.953146	0.909846	0.511845	0.490169	0.051984	0.0426383	0.567984	0.565227	1.31473
596	SNP_A-1511939	rs719155	2	235086022	0.997299	0.992661	0.522806	0.706043	0.0527199	0.0178876	0.55348	0.724314	1.23954
597	SNP_A-1516117	rs950684	13	32470085	0.990817	0.99833	0.565905	0.581414	0.0427391	0.00238857	0.596897	0.583784	1.48076
598	SNP_A-1516861	rs950687	8	52857562	0.893444	0.772525	0.41492	0.378994	0.12627	0.00154457	0.540843	0.491574	1.1779
599	SNP_A-1507578	rs719172	6	80550177	0.855404	0.985578	0.432179	0.520333	0.0128091	0.247127	0.512914	0.704628	1.05303
600	SNP_A-1508635	rs719176	15	89515061	0.98954	0.892095	0.484533	0.431037	0.0843611	0	0.53529	0.483175	1.15188
601	SNP_A-1510711	rs2017684	16	51247493	0.9844	0.902623	0.274063	0.357938	0.014634	0.00313242	0.282608	0.397934	0.393937
602	SNP_A-1510755	rs2008011	5	17444767	0.905844	0.941442	0.469696	0.471894	0.0735111	0.0477242	0.564313	0.528012	1.29522
603	SNP_A-1512746	rs719191	5	119558669	0.899664	0.992963	0.355063	0.584018	0.0371227	0.009	0.411647	0.593537	0.699661
604	SNP_A-1512781	rs719192	5	119558456	-1	-1	0.484667	0.731683	0.0652194	0.0203808	-0.454992	-0.717069	-0.312711
605	SNP_A-1516553	rs2008849	11	128936463	0.997962	0.999199	0.744688	0.69863	0.0774388	0.0733299	0.808984	0.754567	4.23516
606	SNP_A-1516608	rs719193	13	56497514	0.79275	0.95069	0.42128	0.488325	0.00176717	0.0593204	0.532604	0.547837	1.13951
607	SNP_A-1517581	rs719199	13	28187252	0.927533	0.954767	0.40247	0.499874	0.052226	0.0700327	0.459805	0.564999	0.851183
608	SNP_A-1517635	rs719200	13	95067312	0.842036	0.957757	0.45111	0.676465	0.186756	0.406559	0.688423	1.22726	2.20947
609	SNP_A-1517972	rs563134	3	191237726	0.986932	0.919145	0.489192	0.456555	0.0712871	0.0232622	0.53426	0.509615	1.14712
610	SNP_A-1518556	rs719205	3	191237848	0.956311	0.884716	0.42629	0.38502	0.0237887	0.00107404	0.457136	0.435719	0.842084
611	SNP_A-1508413	rs719213	8	114406944	1	0.993667	0.569966	0.53822	0.019436	0.0029485	0.581263	0.543262	1.38813
612	SNP_A-1508596	rs719216	21	16696347	0.981462	0.973619	0.550039	0.652952	0.00751481	0.226711	0.564753	0.874206	1.29754
613	SNP_A-1509246	rs1989229	17	43788315	0.884771	0.996671	0.329931	0.590426	0.00964452	0.0151507	0.377009	0.601543	0.605161
614	SNP_A-1509530	rs719222	3	1860873	0.996336	0.993979	0.696032	0.6778	0.235637	0.0304	0.91499	0.703419	10.7633
615	SNP_A-1509581	rs719223	13	92432937	0.993302	0.983728	0.536793	0.439318	0.0313294	0.00108627	0.558013	0.447079	1.26251
616	SNP_A-1517480	rs719246	5	98134141	0.996715	0.983784	0.45294	0.435453	0.00719194	0.000793451	0.457736	0.442988	0.84412
617	SNP_A-1517580	rs719247	6	19346312	0.995878	0.924567	0.530753	0.490793	0.0155788	0.000320694	0.54142	0.53102	1.18064
618	SNP_A-1518283	rs719251	17	11428674	0.994355	0.943532	0.293386	0.457893	0.0508581	0.0207742	0.310956	0.496223	0.451286
619	SNP_A-1518447	rs950715	5	135756455	0.928822	0.988312	0.393213	0.607393	0.0451132	0.0424217	0.444957	0.642138	0.801662
620	SNP_A-1518651	rs719252	14	101603233	0.813987	0.977064	0.376194	0.534756	0.00445	0.148044	0.464703	0.645046	0.868121
621	SNP_A-1508871	rs2020095	22	47905136	0.923888	0.917048	0.445498	0.544114	0.0574563	0.0672156	0.514175	0.640261	1.05836
622	SNP_A-1509148	rs39745	7	117259760	0.984529	0.979896	0.371706	0.294996	0.0686167	0.000103333	0.405831	0.30108	0.683024
623	SNP_A-1509293			0	0.962154	0.958836	0.458186	0.542103	0.0298252	0.0221366	0.491442	0.578738	0.966344
624	SNP_A-1510960	rs950721	8	8713900	0.98447	0.956902	0.721723	0.620602	0.146994	0.0911558	0.861784	0.716841	6.23507
625	SNP_A-1513822	rs719293	2	50637553	0.665771	0.904729	0.371955	0.472113	0.0477423	0.0164046	0.601841	0.531465	1.51156
626	SNP_A-1513870	rs1112370	13	92944441	0.988941	0.925607	0.558927	0.421199	0.0918124	0.00496612	0.623018	0.457507	1.65264
627	SNP_A-1513926	rs28155	5	68101391	0.911798	0.943978	0.391376	0.520306	0.0448421	0.00708421	0.451437	0.555353	0.822943
628	SNP_A-1508116	rs719303	7	49039749	0.996121	0.94252	0.547065	0.462841	0.0448918	0.0309589	0.575114	0.507745	1.35357
629	SNP_A-1508378	rs719307	4	165040414	0.980414	0.96102	0.487545	0.429744	0.0378272	0.00577531	0.517241	0.449878	1.07143
630	SNP_A-1508929	rs719308	10	74267230	0.973841	0.918661	0.404729	0.419073	0.08265	0.0646	0.454144	0.490682	0.831985
631	SNP_A-1508973	rs719309	10	74267351	0.984011	0.941933	0.482078	0.306278	0.0421781	0.0466346	0.511851	0.342096	1.04856
632	SNP_A-1509167	rs719311	7	147100378	0.941635	0.893903	0.56366	0.557398	0.15395	0.125783	0.71559	0.725665	2.51605
633	SNP_A-1509218	rs719312	7	147100561	0.957705	0.993857	0.432684	0.498688	0.0814	0.0719	0.49376	0.540902	0.975347
634	SNP_A-1509942	rs719316	6	16780739	0.994719	0.982702	0.469868	0.457938	0.00442339	0.00165322	0.474473	0.466784	0.90285
635	SNP_A-1510082	rs719319	7	125267226	0.951205	0.989356	0.697579	0.747507	0.192637	0.00709465	0.9196	0.761006	11.4378
636	SNP_A-1510180	rs719320	7	125267272	0.911488	0.986325	0.497696	0.650334	0.196107	0.0293991	0.695708	0.679607	2.28632
637	SNP_A-1511024	rs4380282		0	0.796227	0.572167	0.454792	0.282385	0.046992	0.011533	0.607009	0.503689	1.54458
638	SNP_A-1514182	rs950740	6	78901476	0.869416	0.989913	0.386595	0.349881	0.00878647	0.0253483	0.4492	0.362734	0.815542
639	SNP_A-1515903	rs719340	7	133763244	0.95609	0.945442	0.538382	0.511389	0.0887572	0.00813269	0.620733	0.545593	1.63667
640	SNP_A-1509899	rs719355	1	34462324	0.987088	0.950033	0.639044	0.544365	0.0334068	0.0659581	0.670081	0.615745	2.03105
641	SNP_A-1511752	rs719365	19	33155427	0.828413	0.717567	0.481091	0.401607	0.166504	0.100191	0.726824	0.650507	2.66065
642	SNP_A-1512921	rs719372	7	88529181	0.966004	0.972455	0.509479	0.490841	0.0471364	0.00310909	0.554464	0.506363	1.24449
643	SNP_A-1512969	rs502046	6	72703479	0.989907	0.827117	0.356848	0.420093	0.005872	0.102298	0.362637	0.579583	0.568965
644	SNP_A-1514543	rs719379	4	40758443	0.9678	0.842528	0.415046	0.290292	0.0455922	0.00489405	0.450057	0.346562	0.81837
645	SNP_A-1515662	rs719386	10	72672658	0.57332	0.89642	0.241372	0.568251	0.000237154	0.141971	0.421182	0.753199	0.72766
646	SNP_A-1516598	rs719390	14	48553300	0.96149	0.882505	0.495906	0.416608	0.100272	0.048724	0.57582	0.499662	1.35749
647	SNP_A-1509771	rs950759	21	19134025	0.824789	0.999735	0.460726	0.623601	0.04598	0.268552	0.591578	0.852867	1.44845
648	SNP_A-1510390	rs950762	21	19134316	0.9454	0.97575	0.42496	0.581675	0.00534713	0.0746117	0.45206	0.64549	0.825016
649	SNP_A-1510520	rs719401	13	44179925	0.998749	0.998199	0.46492	0.582171	0.016059	0.00949522	0.473109	0.588822	0.897927
650	SNP_A-1512433	rs719413	7	78179693	0.959975	0.978735	0.589709	0.590532	0	0	0.614296	0.603363	1.59266
651	SNP_A-1516492	rs4465333	11	25345977	-1	-1	0.732567	0.658533	0.0361811	0.0121702	-0.706987	-0.650615	-0.414172
652	SNP_A-1517320	rs719430	17	75236653	0.98128	0.985891	0.462917	0.558488	0.0479487	0.0113269	0.495983	0.573064	0.984061
653	SNP_A-1509369	rs950772	13	81998401	0.984222	0.983912	0.599024	0.729877	0.12198	0.309872	0.694728	1.08284	2.27577
654	SNP_A-1511124	rs719445	2	222388170	0.991867	0.996409	0.546879	0.619668	0.0720426	0.0192374	0.594548	0.634144	1.46638
655	SNP_A-1514342	rs950777	18	32371995	0.992906	0.980037	0.409453	0.410076	0.00348879	0.00419641	0.413833	0.420228	0.705998
656	SNP_A-1515335	rs4131374	10	10628744	0.980301	0.998466	0.537113	0.50767	0.0695426	0.0137413	0.589743	0.515545	1.4375
657	SNP_A-1510841	rs2014303	4	10336739	0.985705	0.970386	0.80652	0.517955	0.301905	0.0979178	1.17947	0.593666	-6.57202
658	SNP_A-1510998	rs719484	14	25467875	0.897896	0.88751	0.335827	0.258273	0.00273333	0.0959095	0.375157	0.326267	0.600403
659	SNP_A-1513699	rs719489	X	145538321	0.919278	0.879016	0.331327	0.380929	0.0157946	0.00893921	0.366722	0.437811	0.579085
660	SNP_A-1516617	rs1989246	2	65679568	0.811056	0.997874	0.452017	0.504649	0.0264716	0.20018	0.576124	0.632634	1.35918
661	SNP_A-1516936	rs1112404	15	81562248	0.831409	0.991109	0.29491	0.414166	0.000191304	0.0605435	0.354793	0.445069	0.54989
662	SNP_A-1517539	rs1073455	X	125549635	0.98543	0.971401	0.610448	0.474918	0.0183	0.00475143	0.631196	0.491304	1.71147
663	SNP_A-1518569	rs167164	2	123660072	0.974502	0.945368	0.531597	0.559118	0.01265	0.0338417	0.552681	0.613387	1.23554
664	SNP_A-1510452	rs719512	14	59506260	0.992742	0.969477	0.803995	0.755674	0.269675	0.0139912	1.11192	0.79088	-9.93462
665	SNP_A-1510587	rs950798	19	59181299	0.972029	0.997066	0.52427	0.461177	0.0355776	0.0141443	0.559847	0.469189	1.27194
666	SNP_A-1510804	rs719515	1	101749002	0.890289	0.810052	0.320516	0.307323	0.0621548	0.00882619	0.387034	0.383566	0.631411
667	SNP_A-1511450	rs950803	11	59927923	0.95731	0.81034	0.532204	0.392988	0.249644	0.0882564	0.752055	0.544242	3.03315
668	SNP_A-1511540	rs3842936	12	57087294	0.980134	0.915687	0.473834	0.411548	0.0815692	0.011726	0.527323	0.455272	1.11561
669	SNP_A-1512749	rs719525	4	76817645	0.847366	0.841239	0.428093	0.286114	0.0234867	0.01062	0.519606	0.344459	1.08163
670	SNP_A-1513330	rs950807	12	3016309	0.80762	0.802739	0.252138	0.406676	0.00824603	0.0456467	0.31542	0.537156	0.460749
671	SNP_A-1513636	rs719530	7	109451496	0.997958	0.980186	0.698784	0.547374	0.0278826	0.00188955	0.720339	0.559517	2.57576
672	SNP_A-1514562	rs719534	9	114851927	0.989369	0.889361	0.538555	0.545634	0.0224326	0.0496304	0.556971	0.649773	1.25719
673	SNP_A-1514611	rs719535	9	114852315	0.980363	0.978172	0.47495	0.459914	0.0167963	0.00217727	0.492908	0.471226	0.97203
674	SNP_A-1516285	rs719542	1	19868655	0.999884	0.981185	0.583616	0.520809	0.0659642	0.0251191	0.62491	0.544742	1.66603
675	SNP_A-1516335	rs719543	1	19868527	0.906414	0.919843	0.570381	0.534746	0.00319241	0.00460202	0.631496	0.584268	1.71367
676	SNP_A-1516557	rs719546	2	33698045	0.6538	0.9392	0.374293	0.347359	0.0503215	0.00284333	0.620226	0.370969	1.63314
677	SNP_A-1517245	rs719548	2	172217596	0.919008	0.985642	0.443303	0.603184	0.0146429	0.0959686	0.490181	0.677984	0.961482
678	SNP_A-1517338	rs53998	18	36324151	0.962533	0.876027	0.434285	0.369048	0.0227608	0.00357093	0.462117	0.422999	0.859141
679	SNP_A-1518341	rs950809	10	108459962	0.991975	0.901259	0.558645	0.45064	0.00278762	0.00607476	0.564752	0.503405	1.29754
680	SNP_A-1511449	rs1073471	1	182827587	0.99525	0.96655	0.562195	0.603651	0.0353718	0.049816	0.585694	0.65848	1.41368
681	SNP_A-1515992	rs719588	14	51697104	0.995245	0.996108	0.508197	0.416769	0.0098575	0.0043925	0.515733	0.42025	1.06498
682	SNP_A-1516333	rs719592	2	41979769	0.969814	0.985126	0.376825	0.630315	0.0157302	0.0336813	0.394961	0.662482	0.652785
683	SNP_A-1517010	rs719596	2	41979449	0.915344	0.860185	0.3173	0.362806	0.0521857	0.0215286	0.367604	0.432605	0.581287
684	SNP_A-1518339	rs719601	17	28876978	0.959889	0.878924	0.40211	0.302578	0.0620582	0.00415461	0.447869	0.345895	0.811163
685	SNP_A-1511691	rs719614	13	47643486	0.997905	0.930743	0.659557	0.562696	0.141772	0.0181408	0.770391	0.616585	3.35523
686	SNP_A-1512961	rs719618	4	20831185	0.905297	0.994448	0.369153	0.397229	0.00432553	0.027809	0.409727	0.410939	0.694132
687	SNP_A-1513157	rs54108	1	225475549	0.954279	0.971218	0.521363	0.488784	0.117178	0.017503	0.622819	0.512505	1.65125
688	SNP_A-1514723	rs719628	20	13257487	0.977264	0.917524	0.482761	0.370403	0.0726399	0.00291136	0.533659	0.404983	1.14435
689	SNP_A-1514904	rs688092	6	153374943	0.8966	0.942219	0.367895	0.429986	0.0236074	0.0134034	0.421419	0.46294	0.728365
690	SNP_A-1514959		10	61528440	0.987846	0.980193	0.574664	0.698703	0.0239502	0.00218899	0.596188	0.714417	1.4764
691	SNP_A-1515988	rs950828	4	135112273	0.946433	0.997765	0.358604	0.369062	1.83099e-05	0.00287324	0.378908	0.370957	0.610068
692	SNP_A-1516720	rs719639	6	83729621	0.991555	0.993812	0.50509	0.534234	0.0268176	0.0986603	0.523551	0.596807	1.09886
693	SNP_A-1516958	rs4128690	1	14107578	0.93457	0.996448	0.425917	0.375845	0.0226371	0	0.467049	0.377185	0.876344
694	SNP_A-1518680	rs1989252	13	39283668	0.994758	0.962237	0.549377	0.52872	0.0617843	0.0477742	0.588845	0.578175	1.43217
695	SNP_A-1507348			0	0.996158	0.976113	0.564643	0.684865	0.0647817	0.156367	0.606247	0.835461	1.53966
696	SNP_A-1508346	rs4294242	9	7097843	0.983817	0.898806	0.394592	0.431864	0.00381474	0.0773653	0.402644	0.52574	0.674042
697	SNP_A-1508393	rs4497020	9	7097769	0.993298	0.928012	0.346755	0.371753	0.0237668	0.0484168	0.357652	0.422641	0.556789
698	SNP_A-1512533	rs1112416	7	147319020	-1	-1	0.41445	0.386631	0.0634722	0.0129112	-0.389714	-0.381703	-0.280427
699	SNP_A-1512642	rs1073497	16	52210993	0.991961	0.917643	0.526378	0.451134	0.0260788	0.0151185	0.544971	0.499858	1.19766
700	SNP_A-1513666	rs719668	2	113437712	0.798941	0.876288	0.275075	0.302832	0.00380041	0.00759385	0.345945	0.348606	0.528923
701	SNP_A-1514444	rs950832	9	8258198	0.989287	0.99867	0.693807	0.761456	0.142756	0.224994	0.819589	0.984204	4.5429
702	SNP_A-1514676	rs1112418	3	97896318	0.869752	0.977757	0.327559	0.372956	0.0238375	0.0577937	0.387225	0.405403	0.631921
703	SNP_A-1514721	rs719675	7	28784203	0.990708	0.963496	0.519772	0.436086	0.0415113	0.000290909	0.547591	0.452745	1.21039
704	SNP_A-1515483	rs719680	7	11790840	0.953334	0.971224	0.626891	0.663014	0.17367	0.0125696	0.804053	0.691608	4.10342
705	SNP_A-1516485	rs1751005	13	93527871	0.999562	0.970323	0.626303	0.479001	0.240891	0.00606604	0.825525	0.496757	4.73149
706	SNP_A-1516586	rs2009772	13	93527589	0.822775	0.833421	0.441459	0.449342	0.0435393	0.0117829	0.566528	0.546885	1.30695
707	SNP_A-1517406	rs719688	4	156869087	0.927785	0.872166	0.503212	0.494663	-1	-1	0.261031	0.264219	0.353237
708	SNP_A-1519436	rs3849772	5	39479598	1	0.92185	0.675121	0.625613	0.13322	0.0529196	0.778884	0.71998	3.52251
709	SNP_A-1508075	rs709228	12	91074897	0.993982	0.975171	0.570359	0.620096	0.00289	0.148866	0.575485	0.750445	1.35563
710	SNP_A-1517181	rs674637	11	119562895	0.968993	0.963092	0.544942	0.586764	0.103366	0.0109664	0.629534	0.616267	1.6993
711	SNP_A-1517310	rs719722	12	94584860	0.848539	0.837786	0.386905	0.44878	0.00433981	0.0468422	0.45831	0.567398	0.846074
712	SNP_A-1518519	rs719725	9	6355683	0.964576	0.947549	0.26236	0.380077	0.00249037	0.0542215	0.272699	0.425462	0.374947
713	SNP_A-1508893	rs4368868	7	3096850	0.907426	0.969942	0.315594	0.366647	0.019025	0.00646771	0.355239	0.380546	0.550962
714	SNP_A-1509037	rs719736	2	185389687	0.986841	0.986749	0.580983	0.564006	0.0539037	0.0172295	0.622746	0.581738	1.65073
715	SNP_A-1509692	rs719737	13	108048350	0.918724	0.972929	0.452549	0.478507	0.0414852	0.0399041	0.515879	0.512856	1.0656
716	SNP_A-1516408	rs719750	12	55612588	0.975011	0.992919	0.346839	0.835633	0.00588386	0.0957534	0.357888	0.931415	0.55736
717	SNP_A-1517327	rs719753	4	167370828	0.996359	0.956429	0.460104	0.407283	0.0317176	0.00161765	0.476969	0.426559	0.911933
718	SNP_A-1517473	rs701697	6	72164970	0.926215	0.953095	0.527674	0.474601	0.0221654	0.0241839	0.583678	0.510922	1.40199
719	SNP_A-1519404	rs719768	1	34182796	0.881311	0.923659	0.459102	0.478046	0.118922	0.112362	0.602189	0.589237	1.51376
720	SNP_A-1519452	rs719769	1	34182758	0.995819	0.980308	0.488039	0.531775	0.00426532	0.00784147	0.492196	0.546832	0.969265
721	SNP_A-1519504	rs950876	13	100695701	0.971011	0.978647	0.576349	0.689513	0.112079	0.0349795	0.671007	0.730674	2.03958
722	SNP_A-1519666	rs7418435	1	59713589	0.936845	0.983636	0.566732	0.634649	0.150686	0.0513714	0.720888	0.68076	2.58279
723	SNP_A-1606327	rs2009518	19	9660655	0.986491	0.777509	0.493494	0.389177	0.0386711	0.0648955	0.520663	0.546126	1.08621
724	SNP_A-1508201	rs719776	4	33583840	0.942192	1	0.463949	0.461952	0.0364208	0.0606897	0.512214	0.491799	1.05008
725	SNP_A-1509001	rs1986469	2	42105746	1	1	0.646631	0.598357	0.0451696	0.00318005	0.677221	0.600266	2.09809
726	SNP_A-1509794	rs4131408	1	116853783	0.96953	0.86877	0.463589	0.390476	0.0755986	0.0158838	0.518596	0.457829	1.07726
727	SNP_A-1511048	rs719786	4	109855552	0.979589	0.976189	0.573829	0.677552	0.0857998	0.110801	0.642018	0.782945	1.79344
728	SNP_A-1511838	rs950881	2	102553912	0.9292	0.925081	0.349441	0.405552	0.0657041	0.0817689	0.404682	0.480904	0.679774
729	SNP_A-1511899	rs950882	4	105436851	0.915727	0.950496	0.318184	0.410172	0.023126	0.00214521	0.356468	0.432511	0.553924
730	SNP_A-1517982	rs719795	1	87209296	0.983375	0.966996	0.61225	0.3643	-1	-1	0.308691	0.185206	0.446531
731	SNP_A-1518083	rs1112432	X	30822147	0.815915	0.848615	0.429016	0.431642	0.0347535	0.100565	0.549202	0.577023	1.21829
732	SNP_A-1512756	rs719829	5	124657998	0.89314	0.973784	0.377311	0.486183	0.00684652	0.0931183	0.425718	0.552063	0.741304
733	SNP_A-1508334	rs197482	6	143049885	0.999372	0.947081	0.633379	0.652952	0.132073	0.0207971	0.730289	0.704915	2.70767
734	SNP_A-1508607	rs719851	14	31031224	0.938272	0.986014	0.498832	0.526503	0.018722	0.029939	0.542474	0.550692	1.18567
735	SNP_A-1509308	rs950903	8	71950735	0.787875	0.966188	0.49404	0.645922	0.0111274	0.132309	0.636036	0.7746	1.74753
736	SNP_A-1509351	rs4557093	3	39112956	0.98848	0.91163	0.794898	0.533093	0.136981	0.0342032	0.933528	0.607564	14.0439
737	SNP_A-1510501	rs719866	17	39301708	0.992964	0.946744	0.716796	0.558317	0.0822213	0.0322043	0.787046	0.61049	3.69585
738	SNP_A-1511243	rs719870	8	101476934	0.957666	0.990341	0.562621	0.521525	0.0551703	0.175237	0.623406	0.639826	1.65538
739	SNP_A-1511282	rs3110993	5	38446658	0.982865	0.970707	0.378399	0.44863	0.00659795	0.00587106	0.387598	0.464981	0.632913
740	SNP_A-1511333	rs4130494	5	38446428	0.93008	0.9601	0.538775	0.421238	0.0429404	0.0244583	0.607317	0.450213	1.54659
741	SNP_A-1511408	rs719871	10	79490038	0.905101	0.878759	0.606771	0.494367	0.165558	0.0955917	0.820468	0.63124	4.57003
742	SNP_A-1512018	rs719872	3	189266317	0.999668	0.999175	0.783587	0.700468	0.143055	0.0723273	0.91475	0.755753	10.7302
743	SNP_A-1513052	rs719880	4	162724739	0.975277	0.958089	0.585692	0.569522	0.0748957	0.00413786	0.650493	0.597014	1.86118
744	SNP_A-1513339	rs2077839	3	85457215	0.980029	0.95079	0.579441	0.539446	0.179575	0.01269	0.723891	0.575042	2.62175
745	SNP_A-1517545	rs950910	5	169792304	0.875415	0.995142	0.521214	0.573001	0.114105	0.12878	0.684628	0.661387	2.17086
746	SNP_A-1518665	rs719893	3	135829480	0.974568	0.843503	0.564181	0.474504	0.0604833	0.00366111	0.617209	0.564992	1.61239
747	SNP_A-1519577	rs719898	4	169869281	0.999713	0.9989	0.661655	0.622361	0.060527	0.00938439	0.704499	0.628955	2.38408
748	SNP_A-1508927	rs719905	X	95449800	0.891617	0.870914	0.77405	0.52635	0.0140646	0.09172	0.882056	0.675506	7.47857
749	SNP_A-1509025	rs4477097	9	68286933	0.851512	0.985958	0.439534	0.433692	0.0467692	0.0606615	0.546179	0.468706	1.20351
750	SNP_A-1510040	rs1112443	13	83132803	0.992875	0.922897	0.611909	0.581003	0.04276	0.09518	0.644037	0.701934	1.80928
751	SNP_A-1510980	rs54520	3	144225021	0.963207	0.980283	0.237692	0.329833	0.00473534	0.0076153	0.24799	0.339102	0.32977
752	SNP_A-1511974	rs950920	2	45355349	0.960289	1	0.624232	0.683479	0.0693164	0.0107451	0.700619	0.690903	2.34022
753	SNP_A-1512773	rs719917	7	105568088	0.968297	0.925977	0.431829	0.436684	0.08064	0.02512	0.486482	0.484743	0.947352
754	SNP_A-1512820	rs719918	X	11925313	0.88902	0.994487	0.461455	0.462513	0.0324945	0.171191	0.538752	0.561782	1.16803
755	SNP_A-1513050	rs219085	2	33266987	0.930173	0.998348	0.561879	0.567903	0.0506446	0.0804294	0.638841	0.618686	1.76886
756	SNP_A-1513949	rs719925	22	44035324	0.89883	0.997529	0.645011	0.63764	0.172987	0.00382529	0.888637	0.64168	7.97967
757	SNP_A-1518105	rs719931	2	159645482	0.990352	0.987758	0.654156	0.758562	0.0136538	0.150485	0.669762	0.905991	2.02812
758	SNP_A-1519157	rs475598	18	7017438	0.993252	0.936214	0.504116	0.499964	0.0104942	0.0220032	0.51296	0.54688	1.05322
759	SNP_A-1508008	rs950922	1	21349543	0.990496	0.98967	0.581607	0.590179	0.0494025	0.0020968	0.618012	0.597606	1.61788
760	SNP_A-1509567	rs54566	14	78625888	0.97544	0.91418	0.512768	0.449099	0.0388696	0.00631359	0.547495	0.494675	1.20992
761	SNP_A-1510824	rs4330813	X	139568452	0.949032	0.996705	0.734055	0.703697	0.10132	0.0633275	0.865925	0.753926	6.45849
762	SNP_A-1514854	rs719969	1	144062737	0.981495	0.987327	0.786724	0.715802	0.04374	0.06773	0.838945	0.778386	5.20904
763	SNP_A-1518887	rs2077765	2	169650616	0.935627	0.977118	0.42975	0.537865	-1	-1	0.222021	0.272045	0.285382
764	SNP_A-1507656	rs1073555	5	98527979	0.960251	0.999932	0.543784	0.769633	0.045752	0.113452	0.594625	0.868189	1.46685
765	SNP_A-1508446	rs719980	15	95196648	0.954559	0.91434	0.451716	0.46858	0.0432902	0.0736216	0.4957	0.557357	0.982947
766	SNP_A-1508707	rs719985	15	89434419	0.873242	0.995187	0.472699	0.564743	0.104054	0.00261058	0.614543	0.568967	1.59432
767	SNP_A-1509278	rs719987	15	89434260	0.99053	0.922518	0.687019	0.597684	0.0773344	0.00145355	0.752324	0.648906	3.03754
768	SNP_A-1509368	rs719988	X	83920223	0.995222	0.993812	0.569714	0.603705	0.0954797	0.0353262	0.633196	0.629853	1.72625
769	SNP_A-1509419	rs719989	X	83920466	0.929453	0.981185	0.384025	0.501209	0.0108251	0.0140083	0.418042	0.518219	0.718336
770	SNP_A-1510249	rs719993	4	15217918	0.880188	0.994486	0.432051	0.504063	0.05093	0.029385	0.521009	0.522291	1.08772
771	SNP_A-1511382	rs2077774	3	59693919	0.795365	0.959255	0.304878	0.329931	0.00364576	0.0562094	0.385083	0.365354	0.626236
772	SNP_A-1512231	rs2937536	5	36551556	0.966555	0.996332	0.490646	0.597661	0.0171903	0.0607544	0.516815	0.638815	1.0696
773	SNP_A-1512432	rs720004	16	26293694	0.971553	0.950146	0.324678	0.254677	0.000262439	0.0363471	0.334275	0.278701	0.502121
774	SNP_A-1513450	rs720010	20	7221248	0.968965	0.952356	0.354948	0.382652	0.00963467	0.00455667	0.369996	0.403726	0.58729
775	SNP_A-1514502	rs950941	13	69330166	0.955498	0.959878	0.618931	0.487589	0.258523	0.0476427	0.888024	0.534499	7.93045
776	SNP_A-1514540	rs950942	13	69329810	0.998901	0.960982	0.430164	0.422555	0.0120737	0.0150097	0.435906	0.446688	0.772754
777	SNP_A-1515440	rs1961268	2	34223760	0.936334	0.995411	0.42597	0.726809	0.0179461	0.355745	0.463824	1.13623	0.865058
778	SNP_A-1519750	rs2017566	15	56221096	0.99297	0.925023	0.510327	0.382576	0.0620223	0.00699448	0.54818	0.416736	1.21327
779	SNP_A-1508191	rs720030	11	126785154	0.849961	0.840505	0.125475	0.344355	0.00345385	0.00115769	0.148226	0.410265	0.174021
780	SNP_A-1509189	rs720035	1	13553366	0.985236	0.934538	0.58443	0.517787	0.121171	0.0775511	0.676373	0.604195	2.08998
781	SNP_A-1511178	rs720045	14	28968616	0.967342	0.981836	0.465119	0.534199	0.0665571	0.0121286	0.516349	0.550887	1.06761
782	SNP_A-1511948	rs720050	12	107280570	0.8987	1	0.504861	0.641693	0.0131015	0.0976728	0.570079	0.711153	1.32601
783	SNP_A-1511993	rs720051	12	107280659	0.999227	0.966864	0.596158	0.565208	0.1394	0.0207	0.693347	0.597368	2.26101
784	SNP_A-1513078	rs1073572	17	69553184	0.98731	0.895725	0.325936	0.349769	0.0280517	0.000135079	0.339779	0.390546	0.514644
785	SNP_A-1513910	rs720059	17	65632218	0.996645	0.968691	0.533806	0.615607	0.0215197	0.0376625	0.547424	0.661212	1.20957
786	SNP_A-1514109	rs1986476	4	184289086	0.863291	0.816444	0.533896	0.472206	0.242535	0.115515	0.860074	0.673686	6.14664
787	SNP_A-1514198	rs720062	X	10536225	0.953548	0.982439	0.529457	0.438147	0.0334331	0.00915169	0.575424	0.450172	1.35529
788	SNP_A-1514940	rs950950	4	23312545	0.980373	0.973817	0.563396	0.505307	0.136075	0.0317044	0.667295	0.536355	2.00566
789	SNP_A-1516026	rs411280	11	130930340	0.970739	0.963957	0.466118	0.501479	0.0282263	0.0167657	0.494549	0.529437	0.97843
790	SNP_A-1507779	rs720070	14	53176477	0.925768	0.972614	0.682096	0.626398	-1	-1	0.354194	0.317547	0.548453
791	SNP_A-1507934	rs6461849	7	24971325	0.844439	0.998272	0.371126	0.416579	0.0549417	0.0819042	0.470078	0.454598	0.887072
792	SNP_A-1507978	rs6461850	7	24971658	0.992263	0.9857	0.541005	0.642605	0.0319739	0.231083	0.563377	0.851563	1.2903
793	SNP_A-1509826	rs720078	7	102843544	0.822211	0.979159	0.410135	0.53239	0.0518643	0.00736429	0.532403	0.547842	1.13859
794	SNP_A-1510106	rs54773	6	163432259	0.993382	0.935145	0.514744	0.439754	0.0615961	0.000775586	0.552427	0.470643	1.23427
795	SNP_A-1510632	rs720080	6	163432032	0.994867	0.919044	0.58925	0.5806	-1	-1	0.295383	0.302546	0.419211
796	SNP_A-1510885	rs950959	18	4326748	0.987798	0.949856	0.43797	0.444771	0.012785	0.00406	0.449194	0.470261	0.81552
797	SNP_A-1512563	rs54790	1	96737542	0.886587	0.876732	0.53471	0.447078	0.16611	0.0229741	0.74216	0.523659	2.87838
798	SNP_A-1512981	rs720096	4	180246961	0.980243	0.946005	0.545054	0.592039	0.0289695	0.0461556	0.572974	0.657932	1.34178
799	SNP_A-1513909	rs4131048	10	124532055	0.996539	0.9405	0.503086	0.553762	0.0118464	0.0363964	0.510906	0.612498	1.0446
800	SNP_A-1514022	rs1961273	2	137813695	0.959693	0.96287	0.566148	0.601854	0.0954628	0.0158883	0.65509	0.63555	1.8993
801	SNP_A-1514877		4	137031221	0.913071	0.773155	0.3614	0.387519	0.0323256	0.0557906	0.410335	0.540198	0.695877
802	SNP_A-1514939	rs950964	1	234461830	0.988892	0.966582	0.407781	0.429409	0.00848824	0.0106706	0.415931	0.449214	0.712128
803	SNP_A-1515766	rs54808	4	66122876	0.989815	0.917538	0.676555	0.563301	0.0368859	0.0151018	0.709974	0.6242	2.44796
804	SNP_A-1515816	rs1112467	2	180024832	0.71554	0.81984	0.403316	0.416423	0.125636	0.029589	0.683697	0.526951	2.16153
805	SNP_A-1516701	rs720106	11	4104287	0.982279	0.887135	0.37938	0.349243	0.0417667	0.0185333	0.403376	0.402075	0.676097
806	SNP_A-1516745	rs54816	11	4104538	0.993371	0.955758	0.37325	0.448622	0.00688	0.0278	0.378361	0.483451	0.608651
807	SNP_A-1509591	rs2011728	3	7535811	0.990119	0.906226	0.643446	0.562074	0.0757216	0.131088	0.703683	0.725127	2.37476
808	SNP_A-1512302	rs720131	8	117872603	0.975233	0.893206	0.520884	0.463407	0.0619824	0.0323275	0.570363	0.538295	1.32754
809	SNP_A-1512349	rs720132	8	117872823	0.940438	0.921037	0.436948	0.424579	0.0500605	0.0435031	0.490745	0.483831	0.963652
810	SNP_A-1512400	rs720133	8	117872869	0.990631	0.993643	0.676805	0.672647	0.0573081	0.00757903	0.725157	0.682153	2.63844
811	SNP_A-1514467	rs1986480	10	18350100	0.964424	0.82765	0.433554	0.364282	0.0619881	0.0110444	0.480426	0.446093	0.924654
812	SNP_A-1514560	rs720142	7	88411708	0.993744	0.914096	0.581594	0.456836	0.159963	0.0389009	0.697539	0.521982	2.30621
813	SNP_A-1510116	rs720163	1	237337024	0.990522	0.9806	0.612258	0.581256	0.0940406	0.0224949	0.682957	0.606673	2.15414
814	SNP_A-1515061	rs950989	3	1100383	0.855226	0.966942	0.401966	0.50637	0.00937931	0.158182	0.475223	0.626107	0.905571
815	SNP_A-1516283	rs950994	6	155652009	1	0.994258	0.631398	0.58681	0.0187706	0.0037721	0.643477	0.592446	1.80486
816	SNP_A-1516331	rs950995	6	155652042	0.985314	0.960924	0.702105	0.616206	0.139904	0.0900501	0.830491	0.707572	4.89939
817	SNP_A-1517950	rs334722	1	61007862	0.948834	0.817477	0.619019	0.500094	0.0688429	0.0463286	0.703438	0.648506	2.37197
818	SNP_A-1511250	rs720193	2	62763812	0.998264	0.957401	0.666768	0.624155	0.0363356	0.0674942	0.693158	0.701371	2.259
819	SNP_A-1512324	rs951006	9	34733551	0.989948	0.954534	0.48483	0.478273	0.0624423	0.0216308	0.522725	0.512672	1.09523
820	SNP_A-1513065	rs720201	2	61350997	0.97986	0.902551	0.543478	0.465936	0.0956102	0.0278477	0.61462	0.532679	1.59484
821	SNP_A-1513121	rs720202	16	83254156	0.995703	0.942846	0.527414	0.45764	0.0542428	0.0748189	0.560209	0.527219	1.27381
822	SNP_A-1514095	rs3851661	12	126077222	0.943948	0.959413	0.527419	0.532279	0.096203	0.0242835	0.622143	0.569204	1.64651
823	SNP_A-1514144	rs951012	2	46372165	0.978383	0.999807	0.628819	0.636759	0.00886129	0.129169	0.648587	0.73137	1.84565
824	SNP_A-1514490	rs951015	3	24028757	0.898938	0.951289	0.414855	0.533881	0.0437391	0.0470287	0.485098	0.590406	0.942117
825	SNP_A-1515078	rs1112482	6	84107615	0.972655	0.992442	0.7526	0.577228	0.00475714	0.000591429	0.777561	0.581971	3.49562
826	SNP_A-1515179	rs720210	7	90254248	0.989813	0.988369	0.511712	0.611889	0.0262611	0.00253889	0.531069	0.620684	1.13251
827	SNP_A-1515316	rs951016	3	194414615	0.996516	0.973534	0.595336	0.585911	0.056275	0.0029375	0.633174	0.603661	1.72609
828	SNP_A-1516256	rs951018	9	88400685	0.997076	0.950834	0.739364	0.729797	0.069689	0.165875	0.797254	0.929727	3.93229
829	SNP_A-1517218	rs720225	6	105887900	0.925285	0.856882	0.505503	0.423874	0.117828	0.0714756	0.626043	0.539688	1.67411
830	SNP_A-1517968	rs720229	2	99325673	0.928207	0.874341	0.393619	0.6293	0.0491628	0.107653	0.447781	0.820803	0.810875
831	SNP_A-1518204	rs720233	1	69149353	0.864673	0.976456	0.354379	0.483448	0.026283	0.0899867	0.422689	0.545364	0.732169
832	SNP_A-1518412	rs720235	5	54852683	-1	-1	0.305375	0.341245	0.0102738	0.000965989	-0.30227	-0.340916	-0.23211
833	SNP_A-1519226	rs720239	13	51323706	0.954593	0.813567	0.659482	0.605842	0.258578	0.0628722	0.947512	0.807041	18.052
834	SNP_A-1507712	rs1073601	5	98642813	0.853819	0.836407	0.43519	0.396502	0.00351066	0.00398617	0.511803	0.476324	1.04835
835	SNP_A-1512025	rs720247	2	23593913	0.871735	0.986976	0.554915	0.577259	0.0633	0.189	0.686407	0.723404	2.18884
836	SNP_A-1513213	rs951034	1	213824587	0.99888	0.973397	0.614352	0.532389	0.0818164	0.0148642	0.669913	0.555421	2.0295
837	SNP_A-1514054	rs3886550	7	27804544	0.970302	0.970511	0.651203	0.65997	0.13212	0.0479933	0.776923	0.715401	3.48275
838	SNP_A-1514737	rs720257	4	141002631	0.919022	0.982806	0.314689	0.456484	0.00931856	0.0320202	0.345925	0.480112	0.528876
839	SNP_A-1514861	rs2011215	4	53790757	0.964072	0.855937	0.43858	0.438699	0.103134	0.0430373	0.509421	0.539671	1.03841
840	SNP_A-1516062	rs1073609	21	21747811	0.948603	0.981743	0.682795	0.533963	0.0808531	0.0145469	0.786856	0.552073	3.69166
841	SNP_A-1517964	rs720266	8	18841101	0.975392	0.991194	0.455641	0.489192	0.0316404	0.125281	0.482797	0.564943	0.933479
842	SNP_A-1507361	rs720275	5	134914504	0.936163	0.98959	0.446312	0.607263	0.0195894	0.0113121	0.486935	0.620747	0.94907
843	SNP_A-1508755	rs1073617	16	65563483	0.917568	0.85719	0.536261	0.460132	0.140133	0.0320289	0.689782	0.557627	2.22354
844	SNP_A-1512605	rs1112491	X	41866259	0.967249	0.930469	0.451745	0.403524	0.0370183	0.0161294	0.485627	0.441329	0.944116
845	SNP_A-1512735	rs720286	6	46600904	0.887933	0.94555	0.562029	0.494429	0.166115	0.0693717	0.778629	0.564301	3.5173
846	SNP_A-1512878	rs720289	7	122811895	0.930972	0.94176	0.409015	0.461387	0.0525961	0.00181756	0.465649	0.490867	0.871428
847	SNP_A-1513535		2	23603924	1	1	0.421329	0.489458	0.0428615	0.0226342	0.440197	0.500793	0.786341
848	SNP_A-1516545	rs720308	19	40489900	0.999007	0.964056	0.502146	0.453964	0.00024	0.000133333	0.502767	0.470955	1.01113
849	SNP_A-1516602	rs720309	19	40489756	0.974013	0.910173	0.491312	0.447979	0.0906547	0.00881883	0.556186	0.497007	1.2532
850	SNP_A-1516690	rs1989274	7	89099838	0.978006	0.90433	0.381117	0.380249	0.0625163	0.0326088	0.416298	0.436205	0.713204
851	SNP_A-1517472		11	119457762	0.892153	0.955204	0.528253	0.634859	0.0587795	0.0182098	0.633873	0.677548	1.73129
852	SNP_A-1519564	rs720321	18	59031619	0.993183	0.90801	0.543157	0.569341	0.110012	0.0907875	0.615008	0.696679	1.59746
853	SNP_A-1508044	rs720325	6	167376637	0.911902	0.992565	0.493992	0.458472	0.000520261	0.110392	0.542026	0.519708	1.18353
854	SNP_A-1508200	rs951048	15	53023267	0.940621	0.961168	0.44932	0.553444	0.027629	0.129373	0.49214	0.665361	0.969045
855	SNP_A-1509202	rs1073628	X	91641217	0.990808	0.935442	0.404045	0.459136	0.013485	0.0392894	0.41342	0.512342	0.704797
856	SNP_A-1513176	rs720334	12	4364055	0.846818	0.961526	0.212072	0.496037	0.0180411	0.010703	0.255886	0.521692	0.34388
857	SNP_A-1513232	rs1343799	6	45468485	0.959053	0.92493	0.48179	0.473671	0.0182475	0.00148614	0.512104	0.51294	1.04962
858	SNP_A-1513317	rs720336	12	96259329	0.990205	0.999539	0.638678	0.810368	0.00173824	0.0582618	0.646129	0.860924	1.82589
859	SNP_A-1514345	rs4131452	3	117035474	0.993242	0.922077	0.553753	0.461695	0.0468952	0.0333624	0.585148	0.519509	1.4105
860	SNP_A-1515494	rs397248	X	90308730	0.990927	0.985745	0.631836	0.702735	0.0646774	0.0294975	0.682145	0.734889	2.14609
861	SNP_A-1516496	rs720352	3	11031831	0.959075	0.806225	0.604541	0.467811	0.0856952	0.0370987	0.692186	0.608237	2.24872
862	SNP_A-1518324		3	135829029	0.972035	0.934924	0.60364	0.464201	0.0140712	0.103171	0.630128	0.5581	1.70364
863	SNP_A-1519135	rs720367	12	68568050	0.979967	0.844618	0.494176	0.383788	0.0425374	0.0189228	0.527161	0.464806	1.11489
864	SNP_A-1519250	rs1073634	11	119510294	0.952607	0.900099	0.526637	0.52957	0.0970274	0.0515043	0.615532	0.624055	1.601
865	SNP_A-1519357	rs1073636	11	119510100	0.963567	0.890864	0.320624	0.26221	0.00331554	0.0178139	0.333896	0.300338	0.501267
866	SNP_A-1507838	rs951062	12	19879644	0.96746	0.994922	0.469871	0.469687	0.0240034	0.00958357	0.498032	0.476676	0.992158
867	SNP_A-1508733	rs4131464	6	99303325	0.947173	0.83499	0.524884	0.367475	0.0425167	0.00246889	0.580203	0.441401	1.3821
868	SNP_A-1509139	rs4131468	18	49725180	0.9411	0.904117	0.464294	0.540234	0.0834859	0.102399	0.541378	0.673846	1.18045
869	SNP_A-1509792	rs446304	15	65011905	0.993851	0.906816	0.531612	0.535488	0.0102724	0.0115271	0.540487	0.598118	1.17622
870	SNP_A-1510110	rs720376	13	38340201	0.95052	0.990247	0.569226	0.384953	0.0157015	0.0627445	0.608917	0.415043	1.557
871	SNP_A-1513916	rs1343802	13	80367552	0.964176	0.957043	0.443349	0.473111	0.0520521	0.0398861	0.486062	0.515845	0.945762
872	SNP_A-1514117	rs1073640	8	40505341	0.951446	0.916147	0.400484	0.34949	0.0791899	0.00799218	0.459136	0.384836	0.848894
873	SNP_A-1514885	rs720380	7	45036747	0.999079	0.976625	0.587642	0.560874	0.0509331	0.00156391	0.61978	0.575219	1.63006
874	SNP_A-1515977	rs720386	14	92916185	0.967616	0.902112	0.202208	0.367161	0.00967692	0.0426731	0.211087	0.42721	0.267566
875	SNP_A-1517136	rs720394	4	30362572	0.947267	0.979737	0.61836	0.677781	0.0284046	0.188468	0.672963	0.856575	2.05776
876	SNP_A-1518081	rs1073646	10	6168316	0.88241	0.987053	0.507552	0.583132	0.0121203	0.160227	0.583199	0.705265	1.39923
877	SNP_A-1518179	rs720401	2	199486740	0.974109	0.91914	0.572521	0.496814	0.100125	0.180033	0.65507	0.672181	1.89914
878	SNP_A-1518919	rs720404	17	11082617	0.912569	0.851323	0.519106	0.546864	0.152399	0.0844106	0.682881	0.713073	2.1534
879	SNP_A-1518969	rs720405	8	114328482	0.999837	0.97926	0.640108	0.480657	0.136917	0.0138266	0.741794	0.497866	2.87287
880	SNP_A-1519185	rs720408	7	34074442	0.960983	0.905716	0.526169	0.517458	0.246153	0.22947	0.736075	0.765192	2.78896
881	SNP_A-1519247	rs720409	7	34074846	0.778436	0.823021	0.546907	0.571004	0.198495	0.0977	0.943039	0.787243	16.5557
882	SNP_A-1507893	rs720413	1	46589740	0.997746	0.987903	0.51153	0.553787	0.00369255	0.0424052	0.51459	0.58571	1.06011
883	SNP_A-1509457	rs3925368	13	71062753	0.786955	0.816883	0.295766	0.425756	0.0113963	0.044244	0.381358	0.551042	0.616443
884	SNP_A-1510590	rs1073653	19	49103383	0.971227	0.990432	0.399831	0.377425	0.0228464	0.00265121	0.421593	0.382093	0.728886
885	SNP_A-1514662	rs3846823	6	62811966	0.890928	0.885749	0.594011	0.555874	0.145892	0.110131	0.797293	0.716685	3.93322
886	SNP_A-1514884	rs720436	20	19648543	0.999546	0.961947	0.57471	0.465549	0.0182655	0.0190609	0.585673	0.493749	1.41356
887	SNP_A-1515550	rs1989278	11	113534737	0.932659	0.841924	0.422921	0.334762	0.0338795	0.00108466	0.47055	0.398128	0.888753
888	SNP_A-1515771	rs720439	22	46402839	0.898305	0.957543	0.488971	0.614155	0.126255	0.174435	0.633341	0.784253	1.72733
889	SNP_A-1515821	rs720440	22	46402990	0.854113	0.936592	0.332488	0.620045	0.083692	0.39831	0.431566	1.1519	0.759221
890	SNP_A-1516941	rs720446	6	116464694	0.867222	0.915889	0.321146	0.42759	0.0107601	0.00226161	0.374968	0.468014	0.599919
891	SNP_A-1508469	rs720459	11	17577085	0.922485	0.915713	0.290456	0.549498	0.0456151	0.00779748	0.331242	0.605231	0.495308
892	SNP_A-1509454	rs1073665	10	56405660	0.883267	0.975322	0.503761	0.600226	0.0231434	0.100432	0.585685	0.68606	1.41362
893	SNP_A-1515470	rs720479	13	38786299	0.957409	0.856589	0.365325	0.339044	0.0928	0	0.422532	0.395807	0.731697
894	SNP_A-1515599	rs720480	12	31023510	0.837062	0.950457	0.409863	0.519093	0.0452677	0.0819511	0.517637	0.597685	1.07313
895	SNP_A-1516381	rs951087	5	13381027	0.982456	0.854567	0.575633	0.566937	0.00462157	0.0488848	0.588682	0.703673	1.43121
896	SNP_A-1516562	rs720484	4	146039991	0.766862	0.799911	0.455043	0.464223	0.107969	0.0757935	0.690617	0.641089	2.23224
897	SNP_A-1516622	rs720485	4	146040215	0.986378	0.987211	0.639317	0.697557	0.00709091	0.0773053	0.652839	0.766626	1.88051
898	SNP_A-1517342	rs1343804	13	71290149	0.998951	0.9752	0.651456	0.660805	0.0512587	0.0355728	0.687413	0.703263	2.19911
899	SNP_A-1517499	rs720489	20	11944114	0.929752	0.880017	0.392595	0.404443	0.106533	0.0267583	0.476902	0.473998	0.911689
900	SNP_A-1517650	rs951095	13	103176645	0.969311	0.915755	0.48692	0.3924	0.0192805	2.61728e-05	0.512531	0.428511	1.05141
901	SNP_A-1518198	rs1073671	4	190438406	0.991941	0.961523	0.553856	0.544425	0.072829	0.0125093	0.602599	0.573675	1.51635
902	SNP_A-1518461	rs3846329	4	149806965	0.898186	0.992741	0.51946	0.548925	0.0150125	0.16314	0.588174	0.661673	1.42821
903	SNP_A-1519576	rs580810	6	165689635	0.911466	0.805705	0.440208	0.397669	0.0668295	0.0079467	0.521181	0.498482	1.08847
904	SNP_A-1519634	rs720496	11	84884975	0.917874	0.91173	0.262092	0.385896	0.00226492	0.0672422	0.286249	0.456958	0.401048
905	SNP_A-1508222	rs217034	7	140413281	0.935816	0.989935	0.622164	0.435682	0.195993	0.0390981	0.840963	0.458209	5.28785
906	SNP_A-1508925	rs720501	2	227980984	0.951741	0.923514	0.400421	0.388657	0.0123747	0.0153276	0.426267	0.427949	0.742972
907	SNP_A-1509805	rs720505	1	60047365	0.949687	0.896182	0.653597	0.546637	0.190806	0.0152781	0.861264	0.62054	6.20795
908	SNP_A-1509940	rs1961286	5	29893847	0.6415	0.4818	0.413333	0.295317	0.0952643	0.0116869	0.756694	0.628182	3.11005
909	SNP_A-1510914	rs951101	3	105604336	0.925679	0.985868	0.329939	0.446287	0.00266034	0.0217682	0.357456	0.462905	0.556314
910	SNP_A-1511749	rs2007808	18	7211729	0.790971	0.880683	0.336745	0.467328	0.0567987	0.0793224	0.458673	0.583168	0.847311
911	SNP_A-1511862	rs705974	8	76982126	0.990394	0.882665	0.388428	0.400888	0.0193717	0.0481506	0.40002	0.480384	0.666722
912	SNP_A-1515998	rs720516	8	24648072	0.97575	0.98775	0.714614	0.739925	0.181253	0.067392	0.899454	0.803953	8.94568
913	SNP_A-1517294	rs720524	8	128027038	0.968789	0.933899	0.604772	0.565842	0.042736	0.0917307	0.653064	0.671887	1.88238
914	SNP_A-1517953	rs951110	8	60684518	0.985853	0.853048	0.511948	0.438238	0.147057	0.0869587	0.610337	0.572046	1.56632
915	SNP_A-1510476	rs2014533	21	21113232	0.996538	0.984912	0.425591	0.436625	0.00178049	0.00108902	0.427834	0.443805	0.747744
916	SNP_A-1510568	rs2014509	21	21113081	0.991676	0.952132	0.429755	0.51252	0.0354142	0.00145992	0.449411	0.539113	0.816237
917	SNP_A-1512596	rs1986494	2	117399924	0.941771	0.848894	0.634895	0.533665	0.162832	0.0224737	0.815076	0.645755	4.40763
918	SNP_A-1512721	rs1986496	2	117399685	0.886119	0.877803	0.359725	0.297292	0.0627685	0.00988168	0.436904	0.342534	0.775896
919	SNP_A-1516761	rs951125	1	99660982	0.985024	0.891341	0.590077	0.533342	0.0755554	0.0983469	0.648816	0.672568	1.84751
920	SNP_A-1516802	rs720565	6	136773534	0.989795	0.875415	0.550093	0.397437	0.136737	0.00399714	0.644849	0.456081	1.8157
921	SNP_A-1517012	rs720566	21	40246973	0.99177	0.955228	0.440345	0.403957	0.0510825	0.010746	0.46811	0.427702	0.880087
922	SNP_A-1517064	rs720567	21	40247054	0.987569	0.98338	0.642813	0.580175	0.0291763	0.0490331	0.670719	0.620942	2.03692
923	SNP_A-1517907	rs1073690	4	97256297	-1	-1	0.466298	0.629301	0.0153716	0.0618276	-0.459239	-0.592658	-0.314711
924	SNP_A-1517952	rs720571	11	3965637	0.997732	0.974224	0.612486	0.678207	0.00982674	0.0756977	0.619985	0.754799	1.63148
925	SNP_A-1518998		12	85762046	0.853051	0.940563	0.411927	0.392206	0.0486484	0.00368738	0.512091	0.418631	1.04956
926	SNP_A-1519047	rs720579	1	78126498	0.450475	0.806694	0.28277	0.462095	0.0855673	0.0377532	0.774908	0.60095	3.44263
927	SNP_A-1519099	rs951129	10	19129373	0.881516	0.990017	0.466939	0.545379	0.00822024	0.162925	0.534686	0.659394	1.14909
928	SNP_A-1507354	rs3113692	4	110460876	0.996113	0.987161	0.787381	0.75019	0.145464	0.0724714	0.925624	0.820158	12.4452
929	SNP_A-1510566	rs720592	20	16501369	0.989462	0.991528	0.612661	0.609734	0.0449327	0.0600119	0.648642	0.654561	1.8461
930	SNP_A-1510616	rs720593	20	16501405	0.896397	0.908075	0.59189	0.496383	0.0125766	0.11845	0.669694	0.628631	2.0275
931	SNP_A-1511426	rs720599	15	48380571	0.896164	0.979818	0.443629	0.536477	0.0809272	0.15077	0.544172	0.647101	1.19381
932	SNP_A-1512374	rs951136	14	36708027	0.987039	0.982412	0.460596	0.406157	0.0621978	0.00616222	0.498026	0.416038	0.992137
933	SNP_A-1513405	rs720607	20	62622258	0.874903	0.903924	0.516586	0.562797	0.115662	0.170579	0.680398	0.767439	2.12889
934	SNP_A-1513480	rs720609	1	144160105	0.985388	0.923257	0.565576	0.457501	0.0631721	0.00116029	0.61328	0.496153	1.58585
935	SNP_A-1513518	rs2077749	1	144159714	0.99504	0.944485	0.282229	0.275204	0.0048018	0.0283996	0.285011	0.300413	0.398624
936	SNP_A-1517519	rs4485833	4	43255039	0.959157	0.906957	0.521185	0.534212	0.0342645	0.0715616	0.563508	0.639472	1.29099
937	SNP_A-1517562	rs2014131	4	155625158	0.983469	0.943788	0.400473	0.498707	0.00422907	0.00530802	0.408963	0.531399	0.69194
938	SNP_A-1517669	rs2522799	X	71329227	0.980069	0.977927	0.551788	0.655964	0.0288477	0.165377	0.580084	0.80729	1.38143
939	SNP_A-1518792	rs720613	7	124007173	0.9537	0.941906	0.557977	0.557755	0.0874815	0.0540538	0.644152	0.628206	1.81019
940	SNP_A-1519442	rs720615	7	124007209	0.986872	0.947865	0.501076	0.547339	0.0809383	0.0661874	0.553104	0.620793	1.23766
941	SNP_A-1519493	rs720616	7	124007464	0.94794	0.953195	0.460399	0.504284	0.0235946	0.047671	0.498081	0.556897	0.992353
942	SNP_A-1519659	rs951142	12	83494344	0.997568	0.923329	0.70302	0.594268	0.153166	0.0426345	0.832565	0.674772	4.97247
943	SNP_A-1509277	rs720621	22	26638137	0.900651	0.994974	0.45418	0.571245	0.0826232	0.0190576	0.555214	0.585342	1.24827
944	SNP_A-1509911	rs2017179	7	102815675	0.989502	0.983541	0.503174	0.600013	0.0581078	0.0061625	0.540238	0.6139	1.17504
945	SNP_A-1510104	rs720625	3	45770686	0.799514	0.940778	0.39528	0.555267	0.00949187	0.0840837	0.50034	0.64815	1.00136
946	SNP_A-1510199	rs720627	13	47345001	0.954301	0.910872	0.533346	0.516082	0.128153	0.0873879	0.645581	0.626706	1.82152
947	SNP_A-1511039	rs720630	1	187876559	0.871046	0.991774	0.453175	0.726427	0.02658	0.01252	0.536641	0.741817	1.15815
948	SNP_A-1512037	rs720632	2	208895804	0.907068	0.734974	0.518453	0.394445	0.173898	0.0407024	0.707139	0.568142	2.41459
949	SNP_A-1513908	rs55568	17	15368541	0.996083	0.988054	0.571573	0.530463	0.117124	0.00411979	0.650283	0.539125	1.85946
950	SNP_A-1519712	rs4125394	4	116624924	0.938916	0.938318	0.367535	0.404304	0.0198165	0.0403722	0.399886	0.450254	0.66635
951	SNP_A-1508206	rs4113639	10	53933299	0.880835	0.931579	0.408981	0.359113	0.0206545	0.0157955	0.47546	0.392138	0.906433
952	SNP_A-1509058	rs720651	13	24029946	0.998672	0.981754	0.611324	0.381997	0.031315	0.00970704	0.631952	0.392981	1.71704
953	SNP_A-1509101	rs720652	13	24030290	0.802429	0.952188	0.211729	0.355058	0.00501857	0.0870062	0.26552	0.410385	0.361508
954	SNP_A-1509335	rs1343806	2	140932584	0.896159	0.980473	0.427642	0.495658	0.0127667	0.0351111	0.48409	0.524306	0.938324
955	SNP_A-1510403	rs720659	7	27658490	0.94857	0.980068	0.557477	0.612156	0.0168672	0.107028	0.598342	0.701178	1.48968
956	SNP_A-1511141	rs720661	13	26676544	0.984554	0.850284	0.564263	0.50815	-1	-1	0.284327	0.274634	0.397286
957	SNP_A-1512247	rs720669	X	101524535	1	0.91205	0.510114	0.520614	0.0124155	0.067409	0.516527	0.616373	1.06837
958	SNP_A-1513039	rs951167	8	56576400	0.952721	0.836675	0.498415	0.499961	0.1829	0.039375	0.647443	0.627068	1.83642
959	SNP_A-1513188	rs1112534	9	2022845	0.870833	0.989444	0.457064	0.544056	0.0700677	0.000177419	0.570784	0.549959	1.32983
960	SNP_A-1513325	rs951171	15	34275915	0.972815	0.897463	0.584918	0.536219	0.103151	0.0208334	0.672579	0.611682	2.05417
961	SNP_A-1513873	rs2009530	19	53411500	0.939577	0.956577	0.728931	0.443633	0.0194452	0.0766902	0.792203	0.504194	3.81239
962	SNP_A-1513930	rs2009373	19	53411226	0.992315	0.943889	0.552207	0.40933	0.131009	0.0507616	0.641127	0.458311	1.7865
963	SNP_A-1515202	rs4298775	1	63930006	0.997039	0.929774	0.450714	0.459434	0.0305895	0.00203509	0.466361	0.495219	0.873925
964	SNP_A-1516278	rs1343807	12	65512183	-1	-1	0.290333	0.302767	0.0002058	0.0578217	-0.290274	-0.286217	-0.224971
965	SNP_A-1507901	rs720684	8	32115479	0.987719	0.932471	0.511036	0.468548	0.0352655	0.0131557	0.536547	0.50967	1.15771
966	SNP_A-1513823	rs561146	11	97458626	0.95863	0.979001	0.5353	0.570083	0.0852333	0.00256377	0.612894	0.58384	1.58328
967	SNP_A-1513871	rs624607	11	97458718	0.93577	0.889154	0.507228	0.501797	0.0451792	0.0797017	0.569541	0.619922	1.3231
968	SNP_A-1513927	rs625569	11	97458961	0.996828	0.966055	0.673548	0.620306	0.0947882	0.00301029	0.746695	0.644109	2.94781
969	SNP_A-1515643	rs4496103	15	86073423	0.968138	0.986345	0.395279	0.615492	0.0657586	0.0288629	0.43804	0.642824	0.779487
970	SNP_A-1515691		8	108085295	0.995128	0.896548	0.645626	0.430409	0.194512	0.0189867	0.806411	0.490461	4.1656
971	SNP_A-1516671	rs4128566	4	10387647	0.916947	0.915141	0.38837	0.300375	0.0757273	0.0105841	0.461676	0.332069	0.857616
972	SNP_A-1516716	rs4128567	4	10387724	0.960159	0.975034	0.659974	0.657417	0.11826	0.003975	0.783911	0.67701	3.62772
973	SNP_A-1516789	rs951196	6	162571278	0.973948	0.866239	0.553528	0.527134	0.0342848	0.00405823	0.58907	0.611396	1.43351
974	SNP_A-1509404		4	173507717	0.995676	0.985666	0.690974	0.578915	0.0200092	0.0857934	0.708207	0.64333	2.42709
975	SNP_A-1510466	rs1073726	3	198327529	0.990942	0.890335	0.426546	0.378338	0.0801411	0.00164464	0.46832	0.425726	0.880831
976	SNP_A-1510554	rs363225	10	118689089	0.9946	0.965663	0.711328	0.686193	0.140981	0.0753129	0.833309	0.7707	4.99913
977	SNP_A-1510602	rs720733	4	138456168	0.965057	0.814615	0.494342	0.471897	0.0125654	0.0133546	0.518998	0.588944	1.07899
978	SNP_A-1511551	rs4128561	11	127952781	0.993291	0.948714	0.688568	0.653329	0.076334	0.0176168	0.750928	0.701676	3.0149
979	SNP_A-1511592	rs951199	11	20665084	0.997412	0.999522	0.570887	0.595368	0.0211828	0.0022847	0.584788	0.597018	1.40841
980	SNP_A-1512525	rs951200	14	81107720	0.996485	0.996113	0.572496	0.575569	0.052186	0.003062	0.606265	0.579597	1.53978
981	SNP_A-1512582	rs720745	8	22493085	0.87887	0.978714	0.465643	0.565814	0.0369778	0.148012	0.553091	0.681127	1.23759
982	SNP_A-1513394	rs951203	10	83713319	0.99568	0.981131	0.500109	0.509873	0.017205	9.8646e-05	0.51111	0.519732	1.04545
983	SNP_A-1517304	rs951212	2	157031977	0.962573	0.968559	0.714646	0.728795	0.143284	0.114507	0.872276	0.853337	6.82938
984	SNP_A-1517445	rs720758	11	36293039	0.999262	0.986162	0.683483	0.697416	0.0825833	0.0175583	0.745608	0.720022	2.93093
985	SNP_A-1510283	rs720763	16	9533373	0.989219	0.981093	0.561205	0.668044	0.0734431	0.0402029	0.612819	0.710013	1.58277
986	SNP_A-1511200		9	129896217	0.9003	0.95128	0.503998	0.508798	0.00370577	0.112817	0.562125	0.606822	1.28376
987	SNP_A-1511248		9	129896080	0.974131	0.885077	0.519915	0.615524	0.0327512	0.0544738	0.552291	0.741056	1.23359
988	SNP_A-1512165	rs226088	17	34162894	0.997295	0.959738	0.383887	0.435407	0.0532066	0.0133969	0.406622	0.460095	0.685267
989	SNP_A-1516010	rs720795	2	41293099	0.931228	0.932408	0.451366	0.426992	0.119334	0.00383138	0.555943	0.459835	1.25196
990	SNP_A-1516061	rs720796	2	40156927	0.957238	0.990151	0.554502	0.624631	0.0509087	0.0729398	0.611811	0.681011	1.57606
991	SNP_A-1516972	rs720800	8	17222497	0.914536	0.975427	0.370394	0.669578	0.0316733	0.131798	0.419538	0.793688	0.722764
992	SNP_A-1517963	rs1807821	12	17414119	0.997955	0.878236	0.398856	0.363256	0.0427396	0.0142083	0.417556	0.420422	0.716904
993	SNP_A-1518010	rs951228	12	17414205	0.96908	0.987982	0.610976	0.686614	0.256848	0.272166	0.857834	0.959204	6.03402
994	SNP_A-1510130	rs720806	1	229723531	0.843035	0.734927	0.600848	0.489084	0.284157	0.160195	1.0751	0.850978	-14.316
995	SNP_A-1510185	rs951232	4	58586536	0.986179	0.95652	0.665646	0.601383	0.204189	0.0688091	0.85122	0.677453	5.72135
996	SNP_A-1511027	rs1986508	10	87382218	1	1	0.513405	0.644135	0.121159	0.0209276	0.584184	0.657903	1.40491
997	SNP_A-1508815	rs2011604	14	92895552	0.945914	0.949486	0.464938	0.51137	0.0644627	0.0239811	0.527469	0.552531	1.11626
998	SNP_A-1512071	rs720816	7	41516528	0.991552	0.972947	0.62224	0.581527	0.17714	0.0434084	0.764036	0.625609	3.23793
999	SNP_A-1513059	rs720822	3	25207120	0.984634	0.939558	0.614209	0.555284	0.110512	0.0559071	0.702659	0.628398	2.36314
1000	SNP_A-1513164	rs720824	13	40816177	0.934148	0.976834	0.49797	0.565405	0.0711613	0.0884161	0.577031	0.636418	1.36424
1001	SNP_A-1513686	rs1073744	18	42504261	0.933739	0.983694	0.554397	0.454646	0.00837745	0.00967745	0.599114	0.466775	1.49447
1002	SNP_A-1515668	rs951241	1	152010590	0.996467	0.995895	0.663697	0.644685	0.0204681	0.00466416	0.680018	0.650389	2.12518
1003	SNP_A-1517809	rs720844	2	149560897	0.995239	0.977481	0.494077	0.502903	0.0331281	0.0345516	0.513534	0.533342	1.05564
1004	SNP_A-1518852	rs951251	6	131371782	0.987782	0.940364	0.402194	0.388944	0.0181362	0.00191771	0.414785	0.414456	0.708773
1005	SNP_A-1518895	rs951252	4	146402778	0.99082	0.946148	0.634282	0.650861	0.0518484	0.0628531	0.675508	0.736856	2.08174
1006	SNP_A-1513572	rs1343809	10	52918755	0.963406	0.974906	0.66888	0.656285	0.141237	0.25941	0.813555	0.917244	4.36351
1007	SNP_A-1513620	rs951258	1	80259474	0.969388	0.9759	0.685345	0.699231	0.0772683	0.114009	0.768221	0.811275	3.31445
1008	SNP_A-1514733	rs951259	10	43485070	0.926059	0.985868	0.405193	0.412691	0.000586611	0.0130858	0.437823	0.424238	0.778799
1009	SNP_A-1514778	rs951260	10	43484976	0.807139	0.905811	0.300785	0.489465	0.0323783	0.0107978	0.38823	0.54688	0.634601
1010	SNP_A-1515493	rs720871	7	14818155	0.956209	0.997007	0.653963	0.970071	-1	-1	0.334301	0.485763	0.502181
1011	SNP_A-1515624	rs1961312	15	46668554	0.907128	0.999021	-1	-1	-1	-1	-0.524349	-0.500245	-0.343982
1012	SNP_A-1516358	rs1073755	11	40957177	0.961772	0.930167	0.514597	0.561912	0.0921535	0.0606704	0.591751	0.64625	1.44948
1013	SNP_A-1516543	rs664574	1	216095738	0.795986	0.966336	0.436075	0.645135	0.0416034	0.297071	0.578056	0.963945	1.36998
1014	SNP_A-1516600	rs951265	15	59005917	0.953932	0.982554	0.524559	0.461822	0.125072	0.0202045	0.632868	0.47989	1.72382
1015	SNP_A-1516648	rs4128599	14	32161021	0.99588	0.977824	0.724927	0.689722	0.0463506	0.0444639	0.763459	0.738967	3.22759
1016	SNP_A-1517324	rs720876	17	69189451	0.963252	0.896036	0.542972	0.519016	0.073955	0.106561	0.610564	0.657419	1.56781
1017	SNP_A-1519757	rs720888	11	60990572	0.984239	0.980832	0.736813	0.790957	0.122756	0.110543	0.855284	0.908844	5.91007
1018	SNP_A-1511129	rs720891	11	60990979	0.93528	0.982909	0.650753	0.533231	0.104641	0.161245	0.783437	0.648964	3.61759
1019	SNP_A-1511476	rs720896	8	118731585	0.999194	0.998673	0.670427	0.588893	0.0167062	0.00912022	0.682376	0.59511	2.14838
1020	SNP_A-1512131	rs2018842	3	148200263	0.948966	0.840231	0.364143	0.37786	0.0137741	0.00918482	0.389378	0.454679	0.637673
1021	SNP_A-1512385	rs720900	4	125527090	0.856068	0.896766	0.39368	0.417812	0.0130993	0.0825321	0.467016	0.513135	0.87623
1022	SNP_A-1513527	rs951275	5	76720309	0.997648	0.95573	0.739262	0.613937	0.0334967	0.0115767	0.766749	0.650252	3.28723
1023	SNP_A-1514456		X	92614749	0.928291	0.999638	0.504489	0.565431	0.067462	0.053342	0.58605	0.59752	1.41575
1024	SNP_A-1515339	rs342422	5	83555059	0.906342	0.850583	0.510623	0.51709	0.191077	0.0478091	0.713894	0.644128	2.4952
1025	SNP_A-1515448	rs720914	22	25544435	0.989074	0.918751	0.407149	0.39586	0.00852082	0.000696481	0.415224	0.431195	0.710056
1026	SNP_A-1516356	rs3118225	1	48834584	0.982502	0.991772	0.503352	0.598848	0.061808	0.0282537	0.546709	0.621522	1.20609
1027	SNP_A-1517093	rs1343812	4	143699173	0.926159	0.930115	0.472969	0.609417	0.0246798	0.165474	0.524659	0.796997	1.10375
1028	SNP_A-1517468	rs1073768	20	36562439	0.867516	0.861634	0.420577	0.39886	0.0732231	0.0306126	0.529499	0.479963	1.12539
1029	SNP_A-1512089		5	140327316	0.994337	0.924985	0.697759	0.563386	0.141222	0.019144	0.817895	0.621949	4.49135
1030	SNP_A-1512233	rs4112176	6	137674407	0.99537	0.982265	0.486835	0.504182	0.0666025	0.0255225	0.524174	0.526977	1.10161
1031	SNP_A-1512894	rs720942	21	40134741	0.92312	0.98994	0.500258	0.488104	0.0877969	0.0176795	0.59888	0.50203	1.49302
1032	SNP_A-1514883	rs720946	6	123627754	0.983945	0.982462	0.59895	0.588124	0.0838946	0.0417477	0.665463	0.625189	1.9892
1033	SNP_A-1515043	rs6550854	3	24278382	0.939762	0.953002	0.526491	0.419318	0.0255501	0.0287638	0.575896	0.453691	1.35791
1034	SNP_A-1515104	rs4129776	4	165859942	0.993875	0.990954	0.5194	0.530719	0.0171036	0.00152143	0.531752	0.536387	1.13562
1035	SNP_A-1516750	rs4391867	12	108357441	0.937797	0.977296	0.418747	0.541223	0.0201588	0.0282588	0.456331	0.570286	0.839353
1036	SNP_A-1516781	rs4363672	12	108357863	0.990706	0.959906	0.692382	0.78834	0.0490613	0.0528304	0.735291	0.8691	2.77773
1037	SNP_A-1518821	rs720961	4	42970199	0.802173	0.994353	0.365181	0.496429	0.00408185	0.141988	0.457568	0.582414	0.843548
1038	SNP_A-1518968	rs951297	6	157880228	0.870763	0.910107	0.256705	0.382385	0.00416926	0.0540531	0.296223	0.446684	0.420904
1039	SNP_A-1519023	rs1986513	4	126526049	0.886227	0.971026	0.440522	0.445629	0.0206778	0.0113667	0.508951	0.464361	1.03646
1040	SNP_A-1519067	rs951298	18	27017904	0.982309	0.995986	0.543612	0.573558	0.0362479	0.000812397	0.574605	0.57634	1.35076
1041	SNP_A-1519125	rs720962	1	105948511	0.930428	0.832795	0.362452	0.400513	0.0068389	0.0682658	0.392438	0.523868	0.645923
1042	SNP_A-1519178	rs951299	4	100056270	0.874629	0.989307	0.599748	0.647364	0.0322224	0.153774	0.711947	0.774791	2.47158
1043	SNP_A-1507442	rs1073781	5	116308568	0.929734	0.865202	0.277878	0.328254	0.00276256	0.0317735	0.29977	0.393859	0.428102
1044	SNP_A-1507588	rs951300	3	150776560	0.965738	0.973728	0.644546	0.555532	0.0960165	0.00960194	0.741095	0.576203	2.86242
1045	SNP_A-1508521	rs951302	9	129239627	0.886338	0.876225	0.385075	0.40128	0.0833574	0.0581779	0.479557	0.490534	0.921441
1046	SNP_A-1512891	rs720977	2	231385860	0.947578	0.959866	0.585272	0.399193	0.0977302	0.00758805	0.688679	0.419198	2.21212
1047	SNP_A-1514827	rs7475736	10	115094837	0.961664	0.60435	0.606041	0.331292	0.058048	0.0145863	0.670685	0.561736	2.0366
1048	SNP_A-1515548	rs720988	6	44812515	0.998845	0.960242	0.656969	0.615588	0.162068	0.05783	0.785119	0.682158	3.65373
1049	SNP_A-1515598	rs720989	6	44812390	0.985228	0.996375	0.395967	0.591196	0.00987575	0.0433539	0.405973	0.620339	0.683426
1050	SNP_A-1516878		10	75962082	0.997247	0.994507	0.516298	0.590621	0.0281312	0.00863805	0.532752	0.599087	1.14019
1051	SNP_A-1518506	rs1316594	12	103678312	0.984446	0.992163	0.479525	0.602491	0.0599504	0.00232544	0.518688	0.608676	1.07766
1052	SNP_A-1518717	rs721002	8	32151157	0.991418	0.925999	0.598147	0.487917	0.107212	0.0109987	0.676479	0.533243	2.09099
1053	SNP_A-1518766	rs721003	X	53420943	0.9719	0.971408	0.429392	0.680762	0.028825	0.0327045	0.455311	0.725215	0.835908
1054	SNP_A-1518866	rs721004	16	84685671	0.86198	0.97486	0.580441	0.556829	0.0257448	0.00509452	0.694112	0.57419	2.26917
1055	SNP_A-1508113	rs721012	12	53323790	0.9918	0.99545	0.577977	0.571882	0.00696044	0.0666934	0.586874	0.61575	1.42057
1056	SNP_A-1508163	rs1112573	14	76835369	0.924146	0.997978	0.431141	0.511077	0.000992562	0.0143259	0.467031	0.519571	0.876281
1057	SNP_A-1508520	rs721015	7	91537285	0.982748	0.987297	0.523514	0.528462	0.0227868	0.0453264	0.545349	0.561017	1.19949
1058	SNP_A-1514373	rs951318	6	1263711	0.974101	0.933627	0.460713	0.441151	0.0278611	0.0167889	0.486888	0.481165	0.948892
1059	SNP_A-1514424	rs951319	6	1263550	0.959218	0.989506	0.395295	0.828045	-1	-1	0.201762	0.416207	0.252759
1060	SNP_A-1606356	rs951323	X_par	2060859	0.985465	0.831075	0.445753	0.598244	0.0211567	0.332451	0.462252	1.19979	0.859606
1061	SNP_A-1516425	rs951327	3	177943831	0.997715	0.881527	0.59133	0.274839	0.00957239	0.0568215	0.598426	0.333257	1.4902
1062	SNP_A-1517382	rs721030	3	145597557	0.77779	0.914852	0.222534	0.470281	0.00422917	0.0401167	0.287675	0.537627	0.403854
1063	SNP_A-1517541	rs1073797	16	51994339	0.975482	0.985465	0.706348	0.777188	0.00399976	0.15765	0.727083	0.938842	2.66411
1064	SNP_A-1518505	rs2078527	6	25382624	0.949845	0.983662	0.559015	0.556692	0.082071	0.0287664	0.644193	0.582987	1.81052
1065	SNP_A-1508162	rs633619	11	108727994	0.990179	0.881779	0.425094	0.431394	0.0397285	0.00313199	0.447256	0.490976	0.809156
1066	SNP_A-1509020	rs4131535	12	93600256	0.998234	0.993131	0.583836	0.628495	0.0111107	0.0157521	0.591452	0.643041	1.44769
1067	SNP_A-1509896	rs721049	14	20354597	0.703782	0.718876	0.417039	0.413822	0.120436	0.0801939	0.714909	0.647931	2.50765
1068	SNP_A-1509938	rs721050	14	20354522	0.977144	0.914063	0.599716	0.578362	-1	-1	0.303324	0.302165	0.435388
1069	SNP_A-1510174	rs721054	5	111822482	-1	-1	0.54392	0.54333	0.0125468	0.0174846	-0.53718	-0.533993	-0.349458
1070	SNP_A-1515373	rs208179	20	42118555	0.994614	0.94379	0.490084	0.401409	0.0799364	0.00196364	0.5358	0.426203	1.15424
1071	SNP_A-1516302	rs1343822	2	124372095	0.995953	0.993729	0.496842	0.451201	0.000308612	0.0277457	0.499016	0.46709	0.996071
1072	SNP_A-1516390	rs4238776	16	54881532	0.893108	0.935966	0.417807	0.411028	4.50185e-05	0.0966077	0.467836	0.489693	0.879121
1073	SNP_A-1516676		10	33032141	0.871263	0.661425	0.541716	0.324817	0.101437	0.0608735	0.703687	0.540865	2.37481
1074	SNP_A-1517357	rs721064	2	21492978	0.964775	0.962125	0.335995	0.366262	0.00715327	0.00373738	0.350864	0.382165	0.540509
1075	SNP_A-1517407	rs721065	5	118203955	0.990632	0.961808	0.580241	0.526203	0.0960429	0.00953571	0.648612	0.552577	1.84586
1076	SNP_A-1517514	rs721067	11	19177035	0.915005	0.951415	0.494266	0.483152	0.167982	0.0719455	0.661648	0.549367	1.95551
1077	SNP_A-1518309	rs721070	14	57677149	0.999258	0.978884	0.463397	0.396494	0.116639	0.0140176	0.525025	0.410932	1.10537
1078	SNP_A-1519651	rs951348	13	101688188	0.851535	0.875068	0.383322	0.359078	0.0402991	0.0415638	0.472516	0.430805	0.895793
1079	SNP_A-1508853	rs4128535	6	3273482	0.995371	0.870637	0.559528	0.413149	0.087225	0.0301643	0.616122	0.491567	1.60499
1080	SNP_A-1508894	rs4128536	6	3273452	1	0.954527	0.692222	0.568518	0.0487898	0.00654501	0.727728	0.599714	2.6728
1081	SNP_A-1509273	rs721087	2	4528975	0.986229	0.957698	0.52409	0.521403	0.0575201	0.0447317	0.564321	0.571109	1.29527
1082	SNP_A-1510050	rs3897841	9	95735651	0.960881	0.961122	0.28787	0.31507	-1	-1	0.146806	0.160658	0.172067
1083	SNP_A-1511720	rs951356	3	80268371	0.940275	0.953883	0.393587	0.458735	0.0329574	0.00905024	0.433792	0.485519	0.766135
1084	SNP_A-1511771	rs951357	3	80268171	0.966296	0.864271	0.449133	0.398063	0.0926408	0.0225278	0.514085	0.472902	1.05797
1085	SNP_A-1511883	rs721101	6	155663834	0.987637	0.987065	0.619352	0.667163	0.0236036	0.0318006	0.642459	0.698406	1.79688
1086	SNP_A-1512032	rs721103	3	99593091	0.93017	0.899705	0.393337	0.485329	0.0640058	0.0691086	0.454114	0.584313	0.831883
1087	SNP_A-1518366	rs721123	7	146416470	0.932873	0.946116	0.237969	0.397846	0	0.0456394	0.255093	0.441817	0.342449
1088	SNP_A-1519056		5	171231587	0.967783	0.925492	0.471875	0.441509	0.0395087	0.018372	0.508336	0.486716	1.03391
1089	SNP_A-1519387	rs721128	3	170105001	0.996659	0.948424	0.491705	0.459195	0.0322224	0.0171317	0.509837	0.493073	1.04014
1090	SNP_A-1507628	rs721131	21	46813969	0.925501	0.960268	0.386428	0.560878	0.0645711	0.0103025	0.44885	0.59042	0.814387
1091	SNP_A-1508676	rs951361	8	90587698	0.985661	0.974042	0.62773	0.610355	0.0585072	0.0317031	0.67705	0.647703	2.09645
1092	SNP_A-1510754	rs721146	21	24835110	0.958018	0.977294	0.435083	0.493471	0.000609836	0.0422902	0.454438	0.527775	0.832972
1093	SNP_A-1517761	rs2009610	6	26075047	0.945689	0.99665	0.279304	0.325581	0.00775913	0.000860804	0.297787	0.326958	0.42407
1094	SNP_A-1518069	rs33304	5	68095098	0.867433	0.992776	0.517709	0.625007	0.0516639	0.0949015	0.634627	0.696097	1.73693
1095	SNP_A-1518652	rs721166	4	16947092	0.926795	0.977377	0.338104	0.352561	0.00168636	0.0100045	0.365475	0.364452	0.575982
1096	SNP_A-1518806	rs951375	2	17621329	0.994933	0.869137	0.410384	0.342038	-1	-1	0.205713	0.182993	0.258991
1097	SNP_A-1518859	rs951376	2	17621271	0.952632	0.946233	0.490962	0.485193	0.0293365	0.00304	0.53175	0.514416	1.13561
1098	SNP_A-1519114	rs951378	12	17230345	0.980555	0.997605	0.639626	0.617488	0.0150723	0.0568107	0.662494	0.656348	1.96291
1099	SNP_A-1507373	rs1986517	1	55282051	0.780875	0.993494	0.561583	0.629762	0.00181608	0.107868	0.720848	0.711092	2.58228
1100	SNP_A-1507429	rs1986518	1	55282102	0.975584	0.981533	0.510654	0.519155	0.111257	0.0218716	0.590811	0.540977	1.44386
1101	SNP_A-1507672	rs951379	16	65325881	0.989133	0.990794	0.63587	0.648475	0.288347	0.0605246	0.907366	0.697083	9.79521
1102	SNP_A-1508594	rs2011450	15	98685878	0.92186	0.995647	0.578442	0.621836	0.00764036	0.098451	0.632717	0.693088	1.72269
1103	SNP_A-1509638	rs721176	8	40416437	-1	-1	0.307525	0.468	0.00143148	0.0209302	-0.307085	-0.458405	-0.234939
1104	SNP_A-1510627			0	0.848223	0.993923	0.283429	0.462343	0.0241545	0.0851	0.343939	0.508728	0.524248
1105	SNP_A-1512188	rs721191	6	163829542	0.931561	0.992512	0.629601	0.710941	0.163607	0.0159125	0.819843	0.727976	4.55071
1106	SNP_A-1513146	rs721194	5	125095849	0.989271	0.937812	0.726369	0.573346	0.401239	0.10839	1.23525	0.691259	-5.25073
1107	SNP_A-1513324	rs572398	12	97754292	0.893758	0.983074	0.522363	0.759817	0.0384128	0.0586128	0.610704	0.821902	1.56874
1108	SNP_A-1513366	rs4131549	15	84101030	0.960008	0.983953	0.700673	0.541153	0.0875686	0.152533	0.803119	0.650878	4.07922
1109	SNP_A-1517371	rs951396	5	45766788	0.983273	0.997273	0.525806	0.514737	0.0597333	0.00723333	0.569337	0.519915	1.322
1110	SNP_A-1509099	rs951412	6	121295655	0.985871	0.981003	0.678562	0.576738	0.0956143	0.010182	0.762209	0.594072	3.20538
1111	SNP_A-1509147	rs1986519	10	101421612	0.930041	0.91642	0.405581	0.456561	0.054516	0.000857639	0.463243	0.498667	0.863041
1112	SNP_A-1510219	rs721213	3	5774685	0.906154	0.987234	0.379055	0.53656	0.000464156	0.164654	0.418526	0.652289	0.719767
1113	SNP_A-1512862	rs721220	20	30751309	0.990098	0.993688	0.325803	0.464945	0.00396342	0.00686693	0.330383	0.471155	0.493392
1114	SNP_A-1513925	rs951420	1	180519293	0.98261	0.994814	0.567359	0.665836	0.0323468	0.0600145	0.597055	0.712277	1.48173
1115	SNP_A-1519456	rs951425	2	180685241	0.795411	0.935029	0.365884	0.520104	0.0760472	0.0511231	0.508621	0.588416	1.03509
1116	SNP_A-1507847	rs721239	7	136336396	0.792003	0.978863	0.421847	0.433673	0.00677132	0.0491654	0.537226	0.466466	1.16088
1117	SNP_A-1507896	rs951428	1	182447962	0.992091	0.94622	0.675345	0.612684	0.142201	0.0293402	0.794626	0.668228	3.86917
1118	SNP_A-1508911	rs721243	20	13215601	0.98857	0.914823	0.606512	0.670075	0.0690454	0.113652	0.659593	0.83637	1.93766
1119	SNP_A-1509096	rs951431	2	118244375	0.953163	0.93639	0.511659	0.556214	0.136644	0.0837577	0.626634	0.652349	1.67834
1120	SNP_A-1509838	rs721246	3	86749235	0.671408	0.930417	0.239195	0.473371	0.00546547	0.200327	0.359182	0.648373	0.560507
1121	SNP_A-1511591	rs951434	10	55676712	0.963349	0.843908	0.476135	0.362476	0.078	0	0.537794	0.429521	1.16354
1122	SNP_A-1511638	rs951435	10	55676573	0.935647	0.986737	0.689939	0.674547	0.113879	0.105611	0.839579	0.765551	5.2336
1123	SNP_A-1511956	rs721257	3	7814818	0.9963	0.924312	0.69377	0.586493	0.0349021	0.0286113	0.721626	0.654787	2.59229
1124	SNP_A-1514715	rs721265	6	80488530	0.987224	0.928732	0.412682	0.455845	0.0090025	0.0155325	0.421869	0.499174	0.729713
1125	SNP_A-1518977	rs3846684	5	156630027	0.923222	0.97707	0.53773	0.441839	0.00815452	0.0821268	0.58764	0.493706	1.42506
1126	SNP_A-1508570	rs721282	14	25208197	0.843454	0.971141	0.378809	0.493676	0.0125729	0.0904021	0.455913	0.560526	0.83794
1127	SNP_A-1509354	rs3886664	2	134730137	1	0.949367	0.612346	0.63437	0.0601894	0.0460787	0.651563	0.702289	1.86996
1128	SNP_A-1509502	rs712984	3	131969707	0.899785	0.803592	0.52437	0.470222	0.145115	0.112425	0.694834	0.680331	2.27691
1129	SNP_A-1509557	rs951442	15	31633998	0.99822	0.951721	0.375555	0.562414	0.0155797	0.0181444	0.38219	0.602429	0.618619
1130	SNP_A-1512206	rs721300	8	84375338	0.880086	0.996769	0.546276	0.573653	0.0030641	0.0652538	0.622876	0.615828	1.65165
1131	SNP_A-1513597	rs4128460	6	142336556	0.809815	0.984073	0.130472	0.683113	0.0176791	0.0371235	0.164709	0.721382	0.197188
1132	SNP_A-1513652	rs4128461	1	70896626	0.955474	0.990504	0.583879	0.695725	0.0897725	0.0364752	0.674458	0.729249	2.0718
1133	SNP_A-1508280	rs721316	7	25095081	0.904655	0.947099	0.359695	0.384852	0.030407	0.0205659	0.411434	0.415368	0.699044
1134	SNP_A-1508337	rs721317	7	25095041	0.998989	0.996719	0.532274	0.469774	0.00927913	0.00312605	0.537808	0.472804	1.1636
1135	SNP_A-1509311	rs721322	11	7021146	0.95955	0.838475	0.522703	0.436624	0.0978259	0.0334872	0.606578	0.542398	1.5418
1136	SNP_A-1512111	rs56566	6	146649615	0.996826	0.979847	0.528434	0.459516	0.0594318	0.000561434	0.563727	0.469236	1.29214
1137	SNP_A-1514325	rs951463	3	148201004	0.978908	0.9604	0.40135	0.605809	0.02214	0.15147	0.419485	0.748901	0.72261
1138	SNP_A-1515072	rs2077917	2	145851827	0.954225	0.835097	0.551324	0.456389	0.139676	0.059811	0.676846	0.588672	2.0945
1139	SNP_A-1515222	rs721347	7	155042367	0.929434	0.885014	0.320723	0.411967	0.0300682	0.00247788	0.35661	0.466799	0.554268
1140	SNP_A-1516249		9	6322901	0.907986	0.962358	0.337789	0.207097	0.00128117	0.00625	0.372545	0.216604	0.59374
1141	SNP_A-1507964	rs1112603	2	59903133	0.961337	0.981337	0.427851	0.380143	0.0165382	0.000200838	0.452849	0.387452	0.827648
1142	SNP_A-1508228	rs721357	2	224569318	0.995489	0.999089	0.490064	0.601544	0.00372973	0.104552	0.494137	0.672465	0.976819
1143	SNP_A-1508279	rs721358	2	224569495	0.951432	0.921399	0.516393	0.491321	0.110883	0.0678	0.614352	0.575587	1.59304
1144	SNP_A-1508884	rs721360	1	20241962	0.988989	1	0.507063	0.784544	0.0480047	0.115984	0.538864	0.887478	1.16856
1145	SNP_A-1509029	rs721361	3	113497938	0.992265	0.987391	0.605494	0.616381	0.0639217	0.00527333	0.652231	0.627604	1.87547
1146	SNP_A-1509067	rs721362	3	113497850	0.917149	0.982417	0.559526	0.184687	0.000362069	0.0165862	0.610312	0.191221	1.56615
1147	SNP_A-1509118	rs721363	3	113498031	0.993464	0.964262	0.582102	0.451211	0.0148764	0.0166855	0.594839	0.476173	1.46815
1148	SNP_A-1509168	rs712408	14	40265961	0.979743	0.95736	0.48722	0.670309	0.0388107	0.0617161	0.517806	0.748411	1.07385
1149	SNP_A-1509774	rs2077667	10	4465533	0.861675	0.886946	0.457693	0.438998	0.154391	0.0991605	0.647113	0.557256	1.83377
1150	SNP_A-1509813	rs2077668	10	4465571	0.987722	0.960793	0.360689	0.381608	0.0337803	0.0266426	0.378104	0.408509	0.607985
1151	SNP_A-1509859	rs951466	6	132701193	0.993	0.973377	0.482796	0.479821	0.00817364	0.00621956	0.490235	0.496114	0.961687
1152	SNP_A-1510083	rs4131569	12	37162789	0.984167	0.951003	0.612685	0.659656	0.0876471	0.0258824	0.683404	0.713049	2.1586
1153	SNP_A-1510182	rs3861480	14	34808291	0.899851	0.975126	0.284757	0.294572	0	0.0921	0.316449	0.333593	0.462949
1154	SNP_A-1513054	rs721379	14	73892603	0.8708	0.89305	0.466542	0.440989	0.0977503	0.0412552	0.603509	0.517718	1.52212
1155	SNP_A-1514005	rs951473	4	70991436	0.999192	0.912643	0.679442	0.535152	0.249723	0.0452533	0.906565	0.616968	9.70259
1156	SNP_A-1514777	rs721390	2	77069327	0.977427	0.993951	0.647606	0.649784	0.0251805	0.0702593	0.680082	0.703464	2.1258
1157	SNP_A-1515906	rs951475	3	163081462	0.987428	0.849477	0.623227	0.480135	0.134491	0.00398898	0.730684	0.567878	2.71311
1158	SNP_A-1508709	rs721403	14	93682257	0.934815	0.925121	0.528	0.432751	0.0708083	0.00738998	0.611106	0.471544	1.57139
1159	SNP_A-1509518	rs721407	10	118933014	0.992681	0.998855	0.478724	0.667769	0.126105	0.0507232	0.552431	0.7043	1.23429
1160	SNP_A-1510482	rs721411	17	40022109	0.98935	1	0.373296	0.622745	0.000972705	0.0646108	0.377686	0.66576	0.606906
1161	SNP_A-1510573	rs275510	5	6912633	0.98104	0.968759	0.474309	0.558692	0.079312	0.031335	0.526001	0.595987	1.10971
1162	SNP_A-1511345	rs1073877	2	71516198	0.860508	0.940766	0.401956	0.322453	0.145117	0.000816667	0.561869	0.343054	1.28242
1163	SNP_A-1511755	rs545739	1	66125989	0.966772	0.970688	0.404799	0.564419	0.0640855	0.107282	0.448438	0.653712	0.813032
1164	SNP_A-1513526	rs721422	X	31714140	0.989541	0.991365	0.555829	0.59347	0.0560872	0.0102094	0.595455	0.604869	1.47191
1165	SNP_A-1513618	rs1112619	10	108778382	0.875598	0.606161	0.548893	0.329995	0.0200122	0.0185293	0.64154	0.561567	1.78972
1166	SNP_A-1513734	rs721424	20	20334310	0.938406	1	0.52813	0.598283	0.0107329	0.0548409	0.569306	0.632998	1.32183
1167	SNP_A-1516727		2	216798076	0.9914	0.997935	0.859543	0.744677	0.151	0.025	1.02278	0.765392	-44.9015
1168	SNP_A-1517572	rs721437	20	55003217	0.903468	0.867395	0.476698	0.471454	0.135933	0.102033	0.621077	0.615989	1.63906
1169	SNP_A-1509517	rs4128492	6	157677867	0.998436	0.917325	0.322769	0.417199	0.00100175	0.0749509	0.323599	0.495266	0.478413
1170	SNP_A-1510480	rs721447	12	41060967	0.96069	0.957032	0.564664	0.655014	0.104356	0.00830217	0.659397	0.690411	1.93597
1171	SNP_A-1511091	rs721450	12	74670090	0.95283	0.88782	0.540142	0.496634	0.130823	0.0511913	0.657102	0.593613	1.91632
1172	SNP_A-1512043	rs951490	1	167295159	0.9959	0.97332	0.631739	0.540451	0.0351065	0.0105052	0.657518	0.561324	1.91986
1173	SNP_A-1512486	rs721456	4	125195313	0.948857	0.813932	0.377443	0.349939	0.0358006	0.00310633	0.413384	0.431584	0.704692
1174	SNP_A-1513486	rs3845767	2	34517685	0.960291	0.993249	0.490545	0.554336	0.0136324	0.106345	0.518186	0.625023	1.07549
1175	SNP_A-1514114	rs4128499	10	84461819	0.997727	0.936082	0.4306	0.38126	0.00543587	0.00687238	0.433945	0.410306	0.766614
1176	SNP_A-1515103		4	85251600	0.951205	0.98982	0.458055	0.448229	0.0518487	0.0047155	0.509314	0.455006	1.03796
1177	SNP_A-1515446	rs951494	6	70558213	0.976813	0.982893	0.550521	0.606035	0.028949	0.00259079	0.580802	0.618212	1.38551
1178	SNP_A-1516315	rs951497	20	49016942	0.968705	0.646662	0.462161	0.275414	0.0917372	0.00187809	0.526999	0.427142	1.11416
1179	SNP_A-1517977	rs6574732	14	81385952	0.800125	0.73105	0.57582	0.48964	0.0388713	0.0343459	0.75641	0.702795	3.10526
1180	SNP_A-1518029	rs6574731	14	81385924	0.930525	0.997648	0.626421	0.654508	0.0373555	0.243226	0.701346	0.867562	2.34836
1181	SNP_A-1518317	rs951500	4	84117423	0.952249	0.945423	0.39228	0.371464	0.1525	0.0833	0.490504	0.430871	0.962724
1182	SNP_A-1512252	rs2014301	8	16917681	0.949664	0.993175	0.354071	0.485651	0.0146611	0.0555556	0.378684	0.517962	0.609487
1183	SNP_A-1512350	rs4234106	2	109110765	0.999161	0.864768	0.468767	0.347074	0.0710175	0.00438171	0.505058	0.403394	1.02044
1184	SNP_A-1512452	rs1073895	2	109110829	0.954228	0.950166	0.399683	0.599275	0.0344333	0.0146667	0.434535	0.640594	0.768457
1185	SNP_A-1513374	rs721483	12	41941839	0.917282	0.911557	0.566953	0.529773	0.104299	0.0591401	0.697373	0.621495	2.3044
1186	SNP_A-1517159	rs1343829	1	25963934	0.969357	0.915857	0.288173	0.251596	0.0256676	0.00488479	0.305369	0.276184	0.439613
1187	SNP_A-1517288	rs2078463	9	14136391	0.969052	0.807624	0.71295	0.56645	-1	-1	0.362078	0.313367	0.567589
1188	SNP_A-1517378	rs721508	6	127891120	0.980958	0.885212	0.503968	0.495914	0.0558333	0.0292679	0.544757	0.579377	1.19663
1189	SNP_A-1518242	rs1112629	2	194004431	0.933473	0.937411	0.526984	0.639529	0.0581068	0.119529	0.602016	0.781933	1.51267
1190	SNP_A-1519322	rs951511	9	2988820	0.873911	0.70901	0.386749	0.248343	0.057765	0.00920276	0.473873	0.354873	0.900682
1191	SNP_A-1508000	rs3845787	2	37890595	0.890301	0.747413	0.407452	0.327663	0.161117	0.058535	0.558778	0.475647	1.26643
1192	SNP_A-1508051	rs4092549	2	157765045	0.928914	0.983065	0.489129	0.516871	0.0339865	0.037059	0.546558	0.546372	1.20535
1193	SNP_A-1514958	rs4128395	7	36487411	0.991893	0.990444	0.653035	0.647485	0.097979	0.0096605	0.730535	0.660171	2.71105
1194	SNP_A-1515843	rs721544	16	86855117	0.908353	0.87046	0.368188	0.48279	0.0452874	0.10199	0.426605	0.628248	0.743999
1195	SNP_A-1516234	rs4128518	1	116841201	0.946626	0.936354	0.307513	0.403553	0.0118072	0.00401683	0.328955	0.43284	0.490213
1196	SNP_A-1516896	rs721548	15	29572460	0.977644	0.965	0.593591	0.531084	0.110786	0.03303	0.684762	0.569851	2.1722
1197	SNP_A-1518044	rs951515	8	35254909	0.796806	0.981383	0.481205	0.569481	0.0120533	0.15062	0.613194	0.685492	1.58527
1198	SNP_A-1507453	rs4430811	17	71966405	0.941429	0.809895	0.482123	0.383873	0.0673125	0.028	0.551555	0.490953	1.22993
1199	SNP_A-1508485	rs1073913	8	10649118	0.879358	0.984964	0.424073	0.549019	0.00362957	0.115646	0.484251	0.631551	0.938929
1200	SNP_A-1513775	rs409620	2	40352879	0.972721	0.993294	0.470759	0.593962	0.0719861	0.060616	0.522639	0.636835	1.09485
1201	SNP_A-1514903		2	186047334	0.931238	0.943937	0.599658	0.539897	0.130238	0.0140121	0.748637	0.580581	2.97831
1202	SNP_A-1514955	rs721568	2	186047694	0.992329	0.9008	0.542353	0.461412	0.0564528	0.0062192	0.579514	0.515786	1.3782
1203	SNP_A-1515788	rs721575	17	62256291	0.997948	0.882068	0.530757	0.400823	0.0232843	0.00985904	0.544554	0.459549	1.19565
1204	SNP_A-1518676		11	40220060	0.887678	0.998478	0.285955	0.439576	0	0.06518	0.322138	0.470992	0.475226
1205	SNP_A-1519545	rs951528	2	123775402	0.990695	0.95875	0.462877	0.483781	0.0149738	0.035563	0.474395	0.524033	0.90257
1206	SNP_A-1519597	rs721592	7	89624115	0.994947	0.898733	0.516398	0.507978	0.0376145	0.0340594	0.539414	0.587479	1.17115
1207	SNP_A-1507399	rs951530	4	126242981	0.995411	0.921149	0.476607	0.463437	0.0180418	0.0166485	0.487643	0.512368	0.951763
1208	SNP_A-1513512			0	0.962787	0.870192	0.396144	0.422187	0.044346	0.036145	0.431322	0.506191	0.758466
1209	SNP_A-1514493	rs710616	8	130833024	0.941925	0.87473	0.528636	0.503448	0.0940172	0.091664	0.623459	0.642918	1.65575
1210	SNP_A-1514533	rs721609	13	46168560	0.98633	0.969068	0.651245	0.677342	0.1735	0.0611667	0.801207	0.746053	4.03036
1211	SNP_A-1515371	rs951534	1	94097075	0.99434	0.978114	0.450706	0.651872	0.00549559	0.12086	0.45579	0.760418	0.837527
1212	SNP_A-1516210	rs721619	8	27403906	0.996645	0.988797	0.647264	0.573581	0.0132482	0.0104546	0.658193	0.586278	1.92562
1213	SNP_A-1516299	rs951536	7	53989857	1	0.951271	0.604976	0.400972	0.00664156	0.0632867	0.609021	0.451552	1.55768
1214	SNP_A-1516638	rs1343836	4	137951836	0.992629	0.990889	0.723479	0.654506	0.0521357	0.0602786	0.769254	0.703308	3.33377
1215	SNP_A-1517179	rs1343837	4	137951907	0.983741	0.974879	0.497679	0.471826	0.0546434	0.00302048	0.535658	0.485489	1.15359
1216	SNP_A-1517258	rs721623	3	21625502	0.946783	0.99063	0.504372	0.56323	0.00393109	0.0753768	0.534943	0.615382	1.15027
1217	SNP_A-1507879	rs951542	2	182838808	0.963517	0.970733	0.626724	0.705003	0.0865832	0.0413787	0.714677	0.758594	2.5048
1218	SNP_A-1509036	rs1073924	3	117410480	0.94369	0.97241	0.46558	0.40455	0.0277806	0.0492747	0.508325	0.438234	1.03386
1219	SNP_A-1509078	rs2078432	9	3111992	0.995376	0.910328	0.548929	0.435148	0.0443668	0.00560314	0.577207	0.480973	1.36522
1220	SNP_A-1509820	rs4531288	1	41674371	0.998489	0.984947	0.61567	0.520071	0.0588514	0.0155215	0.655221	0.536474	1.90041
1221	SNP_A-1515084	rs721656	2	105857289	0.999008	0.986852	0.582136	0.556281	0.0374146	0.000665049	0.605388	0.564072	1.53413
1222	SNP_A-1515911	rs1112645	6	68644144	0.939545	0.969313	0.531896	0.611096	0.0649737	0.0252289	0.608179	0.647289	1.55219
1223	SNP_A-1515954	rs1073936	16	65490838	0.787117	0.76946	0.487727	0.43337	0.244832	0.131959	0.899393	0.679794	8.93965
1224	SNP_A-1517026		6	105022766	0.908558	0.88199	0.412964	0.366467	0.000824409	0.059822	0.454939	0.445733	0.834658
1225	SNP_A-1518121	rs721672	9	25733092	0.897531	0.981066	0.571202	0.611598	0.107384	0.0908211	0.722907	0.686999	2.60889
1226	SNP_A-1519230	rs721673	5	119023878	0.996794	0.966584	0.827131	0.695657	0.340686	0.3216	1.26066	1.07856	-4.8364
1227	SNP_A-1519335	rs721675	5	119023611	0.97205	0.90065	0.51424	0.448814	0.132123	0.0166468	0.612243	0.507706	1.57894
1228	SNP_A-1519382	rs721676	5	119023683	0.917697	0.992953	0.420982	0.512564	0.0459401	0.00608053	0.482912	0.519382	0.933907
1229	SNP_A-1507576	rs951554	6	93548895	0.895284	0.997632	0.559542	0.654092	0.0132547	0.280561	0.634381	0.912172	1.73509
1230	SNP_A-1507671	rs951556	6	93549023	0.965662	0.981577	0.400216	0.505971	0.000432047	0.100643	0.414633	0.574357	0.708329
1231	SNP_A-1507771	rs951557	3	7244035	0.983611	0.991282	0.493053	0.491024	0.0333966	0.00571379	0.518886	0.498214	1.07851
1232	SNP_A-1508935	rs721683	2	181469301	0.93479	0.964803	0.709622	0.74818	0.0665305	0.00482988	0.817292	0.779375	4.47322
1233	SNP_A-1509474	rs721684	4	178546413	0.934618	0.978279	0.248927	0.453627	0.0343381	0.0917571	0.276499	0.511692	0.382168
1234	SNP_A-1510626	rs721691	7	128444650	0.989831	0.874035	0.459169	0.424352	0.0218333	0.0545142	0.474349	0.517805	0.902403
1235	SNP_A-1514922	rs721697	13	57155549	0.937456	0.902302	0.365126	0.446607	0.0146299	0.000530485	0.395661	0.495255	0.654699
1236	SNP_A-1515910	rs721702	9	22921804	0.99426	0.922363	0.348562	0.427959	0.00777422	0.00837319	0.353337	0.468232	0.5464
1237	SNP_A-1516737	rs721709	12	38995680	0.895902	0.76019	0.47284	0.385258	0.102603	0.0382774	0.596042	0.533663	1.47551
1238	SNP_A-1516917	rs721713	12	38995452	0.991164	0.880643	0.485157	0.327776	0.0191183	0.0040086	0.499109	0.373903	0.996443
1239	SNP_A-1517578	rs4409212	6	122524558	0.989463	0.943507	0.425532	0.458838	0.00552157	0.0414487	0.432476	0.508657	0.762041
1240	SNP_A-1518899	rs721723	7	144781967	0.989773	0.952503	0.544735	0.547173	0.0894367	0.0352837	0.605035	0.596556	1.53187
1241	SNP_A-1507368	rs721729	3	174510186	0.959832	0.812587	0.458907	0.378143	0.131699	0.0800462	0.554146	0.516207	1.24289
1242	SNP_A-1507475	rs951570	4	120609286	0.968919	0.9409	0.536453	0.645596	0.159544	0.148289	0.6628	0.814518	1.9656
1243	SNP_A-1508258	rs951573	6	144926400	0.976978	0.994254	0.475491	0.52737	0.0772588	0.0398294	0.528487	0.552553	1.12083
1244	SNP_A-1510306	rs1807839	12	101817996	0.920017	0.980327	0.42636	0.5871	-1	-1	0.22206	0.296466	0.285447
1245	SNP_A-1507365	rs1343844	9	17897828	0.859789	0.943733	0.431728	0.511419	0.0345185	0.0842037	0.523135	0.594999	1.09703
1246	SNP_A-1508048	rs721778	3	104592350	0.983115	0.941699	0.487367	0.385502	0.0454286	0.00405	0.519755	0.411137	1.08227
1247	SNP_A-1508147	rs4378688	18	5897965	0.971381	0.967794	0.657607	0.581972	0.19566	0.0261372	0.847737	0.61803	5.56758
1248	SNP_A-1508311	rs721779	3	60587174	0.974179	0.945989	0.453802	0.405855	0.111034	0.000346429	0.525754	0.429184	1.10861
1249	SNP_A-1508962	rs951589	7	21967581	0.995927	0.937502	0.603778	0.407095	0.0046965	0.0045815	0.60912	0.436366	1.55833
1250	SNP_A-1509145	rs721781	19	60695892	0.987327	0.943645	0.55473	0.455658	0.0126404	0.00165739	0.569137	0.48372	1.32092
1251	SNP_A-1510014	rs951591	12	49329007	0.986214	0.86075	0.382408	0.364736	0.071775	0.02945	0.418188	0.438754	0.718769
1252	SNP_A-1510066	rs1316607	12	49329157	0.844727	0.947451	0.373109	0.349021	0.0365728	0.040876	0.46168	0.384989	0.857632
1253	SNP_A-1510215	rs1807841	12	106720950	0.924393	0.897358	0.55953	0.541689	0.153847	0.0590821	0.726148	0.646194	2.65161
1254	SNP_A-1510957	rs2015345	9	21204877	0.987252	0.974365	0.508	0.552255	0.01236	0.150412	0.521083	0.67025	1.08804
1255	SNP_A-1517049	rs604578	18	30921427	0.95134	0.907653	0.490405	0.427802	0.105027	0.00325455	0.57946	0.473024	1.3779
1256	SNP_A-1518440	rs951598	4	104811385	0.909537	0.896142	0.537636	0.512262	0.0946968	0.0850698	0.659805	0.631586	1.93949
1257	SNP_A-1519078	rs721814	3	186246297	0.956859	0.997307	0.508291	0.858927	0.0325905	0.065219	0.549938	0.921508	1.22192
1258	SNP_A-1519140	rs721815	8	119252874	0.999013	0.98032	0.693816	0.716561	0.09495	0.0494	0.767442	0.769734	3.3
1259	SNP_A-1507640	rs710506	3	190043990	-1	-1	0.479564	0.509214	0.0656101	0.0309084	-0.450037	-0.493947	-0.310363
1260	SNP_A-1507844	rs721825	10	55341364	0.976709	0.980822	0.636405	0.629051	0.104668	0.00588012	0.729787	0.645219	2.70079
1261	SNP_A-1507951		5	58639849	0.989243	0.902763	0.562792	0.455475	0.0177667	0.1098	0.579316	0.574396	1.37708
1262	SNP_A-1509656	rs721832	9	88065336	0.997114	0.972376	0.624006	0.638176	0.0544032	0.136023	0.661927	0.763047	1.95794
1263	SNP_A-1510852	rs3886738	10	62908851	0.999454	0.945892	0.472638	0.461678	0.026991	0.0245267	0.486021	0.50108	0.945606
1264	SNP_A-1518084	rs951609	X	33340319	0.865453	0.994462	0.407967	0.343589	0.122643	0	0.549221	0.345502	1.21838
1265	SNP_A-1606333	rs721890	19	57032873	0.828329	0.948914	0.466916	0.589275	0.0753764	0.094274	0.620114	0.689501	1.63237
1266	SNP_A-1511548	rs1961367	9	98508192	0.779914	0.916074	0.378172	0.473798	0.000625641	0.0049547	0.485278	0.520018	0.942796
1267	SNP_A-1512321	rs721901	5	75184697	0.968265	0.951766	0.591816	0.556374	0.121828	0.0289919	0.699184	0.602936	2.32429
1268	SNP_A-1512410	rs721903	5	75184843	0.966091	0.880889	0.455888	0.345272	0.0440796	0.00488571	0.494449	0.394145	0.97804
1269	SNP_A-1513252	rs721905	9	8149670	0.99837	0.968911	0.763097	0.659154	0.0940731	0.00691054	0.843857	0.685191	5.40437
1270	SNP_A-1513340	rs1343845	2	229059698	0.939204	0.932938	0.472425	0.53288	0.0330129	0.181178	0.52133	0.708843	1.08912
1271	SNP_A-1517391	rs721909	14	99319844	0.944531	0.899817	0.494922	0.41367	0.0546208	0.0646448	0.556149	0.495311	1.25301
1272	SNP_A-1517436	rs721910	14	99319750	0.858551	0.98932	0.442926	0.524849	0.00704669	0.108728	0.520169	0.596018	1.08407
1273	SNP_A-1517656	rs721912	3	172481347	0.974661	0.915961	0.453334	0.345685	0.0372108	0.00174168	0.483582	0.37812	0.936417
1274	SNP_A-1518511	rs721919	14	96160652	1	0.909412	0.430607	0.582749	0.0303609	0.00300913	0.44409	0.642926	0.798853
1275	SNP_A-1518667	rs4298252	5	13706156	0.935436	0.991417	0.534757	0.664547	0.0580373	0.00793909	0.60948	0.675712	1.56069
1276	SNP_A-1519477	rs951625	11	18055836	0.988413	0.991331	0.216633	0.839167	-1	-1	0.108948	0.42141	0.122269
1277	SNP_A-1519526	rs951626	11	18056106	-1	-1	0.083525	0.4743	0.00117152	0.0181706	-0.0834273	-0.465836	-0.0770031
1278	SNP_A-1519580	rs721920	3	149999589	0.98438	0.998971	0.367993	0.561881	0.000413333	0.00224	0.37399	0.563724	0.597418
1279	SNP_A-1508117	rs951629	2	9818530	0.99168	0.975723	0.63968	0.592962	0.045238	0.00308	0.675879	0.60964	2.08527
1280	SNP_A-1509066	rs32566	5	5845245	0.967317	0.966533	0.486787	0.445227	0.0957855	0.0140645	0.558542	0.467446	1.26522
1281	SNP_A-1510982	rs706628	2	148077907	0.999288	0.898056	0.619182	0.592696	0.0489104	0.0623289	0.651512	0.709198	1.86954
1282	SNP_A-1512560	rs721965	7	42942522	0.977687	0.93432	0.45427	0.319752	0.0500957	0.00174033	0.489731	0.342868	0.959749
1283	SNP_A-1514420	rs1769429	14	80485418	0.950163	0.984994	0.515758	0.587268	0	0.12415	0.542809	0.6822	1.18727
1284	SNP_A-1514657	rs721976	3	165422106	0.798339	0.995806	0.468188	0.579692	0.00523696	0.0747297	0.590325	0.629364	1.44096
1285	SNP_A-1516743	rs721991	10	60884263	0.834736	0.999511	0.427096	0.560792	0.00140489	0.15736	0.512516	0.665905	1.05135
1286	SNP_A-1517285	rs721992	10	60884005	0.970481	0.997082	0.449693	0.419296	9.43396e-05	0.0497314	0.463416	0.442598	0.863641
1287	SNP_A-1508154	rs951647	10	90656781	0.997841	0.989416	0.594945	0.479112	0.045756	0.0173163	0.624887	0.492864	1.66586
1288	SNP_A-1513286	rs951651	15	22674481	0.993848	0.989716	0.650501	0.628063	0.177882	0.0332818	0.797216	0.656672	3.93135
1289	SNP_A-1513415	rs722023	13	78681647	0.955438	0.82706	0.456873	0.393556	0.0223925	0.0124142	0.489658	0.4831	0.959469
1290	SNP_A-1514076	rs331670	5	8161136	0.896535	0.995576	0.565261	0.673502	0.0555734	0.141903	0.672161	0.788946	2.05028
1291	SNP_A-1514309	rs2019726	8	31026092	0.974346	0.823503	0.397478	0.410589	0.0561714	0.0731857	0.4329	0.54722	0.763357
1292	SNP_A-1515457	rs951657	11	117605273	0.799502	0.733889	0.441624	0.454887	0.0831045	0.115385	0.616451	0.735464	1.60723
1293	SNP_A-1516091	rs951658	3	121379356	0.830955	0.9351	0.325544	0.342783	0.044617	0.0503666	0.414	0.387442	0.706484
1294	SNP_A-1516192	rs1073981	2	66984245	-1	-1	0.297403	0.332019	0.00527486	0.0271309	-0.295842	-0.323249	-0.228301
1295	SNP_A-1516232	rs1073982	2	196038462	0.9507	0.998043	0.553398	0.60878	0.0616876	0.0336344	0.622487	0.631247	1.64891
1296	SNP_A-1517202	rs1073985	11	84365072	0.983132	0.963022	0.542865	0.554297	0.0528102	0.0144489	0.583524	0.584349	1.4011
1297	SNP_A-1517426	rs342885	3	147649853	0.994777	0.987323	0.510422	0.478926	0.0402228	0.00176733	0.534723	0.485945	1.14926
1298	SNP_A-1518142	rs1112676	7	144900389	0.981167	0.900333	0.462429	0.51211	0.0281657	0.0766618	0.485235	0.62174	0.942633
1299	SNP_A-1518285	rs722035	19	55922035	0.99882	0.993864	0.402772	0.480912	0.00105733	0.000696	0.403675	0.48422	0.676938
1300	SNP_A-1518336	rs722036	19	55922302	0.998677	0.976943	0.631129	0.626751	0.0650807	0.0329942	0.676019	0.663967	2.0866
1301	SNP_A-1519089	rs1343850	6	94487967	0.895839	0.91336	0.45746	0.54147	0.0442729	0.0194772	0.537199	0.60575	1.16076
1302	SNP_A-1519263	rs1578968	X	149309465	0.925719	0.898087	0.574561	0.57275	0	0.00148333	0.620665	0.638799	1.63619
1303	SNP_A-1512864	rs2007741	6	36529518	0.884179	1	0.355287	0.396804	0.017892	0.00271755	0.410126	0.397885	0.695278
1304	SNP_A-1513932	rs951666	18	64952919	0.993081	0.970546	0.561479	0.506661	0.037565	0.000586448	0.587619	0.522353	1.42494
1305	SNP_A-1515838	rs722074	16	17300725	0.952504	0.931808	0.499478	0.4664	0.0853247	0.0522969	0.57598	0.530294	1.35838
1306	SNP_A-1515893	rs722075	16	17300853	0.885269	0.910196	0.227284	0.474413	0.0210317	0.0990597	0.262988	0.584875	0.35683
1307	SNP_A-1517944	rs722087	2	3470492	0.87243	0.843731	0.399599	0.417037	0.0729432	0.0161682	0.499819	0.503934	0.999277
1308	SNP_A-1507499	rs951678	3	19545994	0.804678	0.99379	0.371338	0.410158	0.0737	0.2023	0.508002	0.51821	1.03253
1309	SNP_A-1514674	rs722107	1	116387167	-1	-1	0.43975	0.548067	0.00767693	0.00804353	-0.4364	-0.543693	-0.303815
1310	SNP_A-1515481	rs3800472	6	34527947	0.983705	0.987614	0.459473	0.69016	0.0908594	0.0824226	0.514616	0.762447	1.06023
1311	SNP_A-1515836	rs722117	17	11570403	0.961718	0.921201	0.578033	0.579392	0.0302944	0.0242693	0.620591	0.645971	1.63568
1312	SNP_A-1517553	rs2006996	9	112968683	0.95781	0.95778	0.581287	0.60941	0.0579673	0.0153584	0.645987	0.646642	1.82475
1313	SNP_A-1517605	rs722126	9	112968823	0.662685	0.870474	0.370841	0.463201	0.0263309	0.100415	0.582759	0.601514	1.39669
1314	SNP_A-1518830	rs722135	12	27470179	0.850616	0.946348	0.322832	0.533081	0.034464	0.055659	0.395554	0.598504	0.654409
1315	SNP_A-1507344	rs722142	18	68290289	0.987118	0.941191	0.569042	0.526863	0.0243697	0.0197968	0.59106	0.571811	1.44535
1316	SNP_A-1508176	rs722146	11	95649744	0.958948	0.990575	0.544067	0.636803	0.00398	0.12374	0.569723	0.73463	1.32408
1317	SNP_A-1508232	rs722147	11	95649663	0.93233	0.902	0.375823	0.384153	0.0307222	0.00116593	0.416837	0.426442	0.714786
1318	SNP_A-1508480	rs951693	1	119419684	0.979679	0.878204	0.42861	0.427692	0.0302272	0.0356049	0.451429	0.507587	0.822917
1319	SNP_A-1509076	rs722152	12	92986614	0.967538	0.920481	0.460085	0.442866	0.053755	0.00910041	0.503495	0.485929	1.01408
1320	SNP_A-1509181	rs722154	12	92986404	0.900476	0.928065	0.550494	0.641674	0.161564	0.05816	0.745007	0.737637	2.92167
1321	SNP_A-1509267	rs722156	1	96378061	0.855409	0.987623	0.363893	0.372274	0.00919618	0.0171389	0.430025	0.383597	0.754462
1322	SNP_A-1509406	rs722158	11	86071439	0.895259	0.969976	0.411763	0.495168	0.100662	0.0070237	0.518204	0.514219	1.07557
1323	SNP_A-1510048	rs951694	7	1809464	0.93446	0.945925	0.58846	0.52882	-1	-1	0.304199	0.271758	0.437192
1324	SNP_A-1510378	rs1074005	3	151036527	0.965902	0.968691	0.5596	0.540358	0.0651333	0.011457	0.621247	0.5645	1.64024
1325	SNP_A-1514492	rs722165	6	48029849	0.972481	0.948915	0.507501	0.559408	0.0474314	0.01856	0.548621	0.601284	1.21543
1326	SNP_A-1514529	rs951701	8	8160867	0.999684	0.920902	0.594143	0.494714	0.0364906	0.00404644	0.616847	0.539577	1.60992
1327	SNP_A-1517447	rs722183	11	7740171	0.987334	0.946226	0.505099	0.484007	0.0788333	0.06085	0.55597	0.546668	1.2521
1328	SNP_A-1519165	rs722188	7	20381061	0.994611	0.943089	0.637188	0.597858	0.00836977	0.136122	0.646077	0.740871	1.82547
1329	SNP_A-1519228	rs951705	14	86155731	0.930833	0.982746	0.433936	0.480429	0.00601111	0.0747444	0.46921	0.529107	0.883985
1330	SNP_A-1519288	rs951706	14	86155610	0.886454	0.997159	0.402818	0.497441	0	0.0511556	0.454415	0.525835	0.832895
1331	SNP_A-1519590	rs1112687	1	49438621	0.975579	0.984159	0.635369	0.612931	0.0232257	0.084133	0.667156	0.681014	2.00441
1332	SNP_A-1507817		2	45275275	0.952568	0.925211	0.527259	0.367902	0.222255	0.0408522	0.721963	0.41601	2.59665
1333	SNP_A-1507873	rs375808	5	55581160	0.938652	0.832472	0.6604	0.559607	0.197161	0.106556	0.890638	0.770899	8.14397
1334	SNP_A-1508021	rs722193	6	168046544	0.989542	0.979991	0.422617	0.397089	0.01038	0.000535	0.431611	0.405418	0.759359
1335	SNP_A-1508980	rs722197	11	88017399	0.944967	0.913311	0.456233	0.375457	0.0242419	0.0394579	0.495515	0.429657	0.982221
1336	SNP_A-1509905	rs722202	5	8692775	0.954861	0.924848	0.416946	0.418946	0.0217098	0.00703366	0.446815	0.456461	0.807713
1337	SNP_A-1509947	rs722203	5	8692631	0.884145	0.99678	0.502943	0.675478	0.0636575	0.280477	0.612981	0.943007	1.58385
1338	SNP_A-1510047	rs4128349	11	132226840	0.993951	0.86689	0.354909	0.396147	0.00730444	0.0381032	0.359713	0.477984	0.561799
1339	SNP_A-1514865	rs722208	6	152353876	0.935411	0.816542	0.362663	0.335835	0.0939398	0.040259	0.430987	0.432619	0.75743
1340	SNP_A-1516294	rs2078555	22	27435313	0.965828	0.98696	0.406617	0.372391	0.0464766	0.00575426	0.442287	0.379524	0.793036
1341	SNP_A-1507923	rs722240	16	13899902	1	0.9732	0.590521	0.528245	0.0378877	0.0142359	0.613776	0.55085	1.58917
1342	SNP_A-1509430	rs722248	12	22258340	0.967653	0.967005	0.656059	0.638565	0.154062	0.0168742	0.806375	0.672081	4.16461
1343	SNP_A-1510747	rs722259	1	162718290	0.949322	0.952928	0.537185	0.643688	0.00145373	0.0458097	0.566729	0.709596	1.30803
1344	SNP_A-1510792	rs722260	1	162718387	0.891012	0.778708	0.419672	0.359804	0.125993	0.0266321	0.548577	0.478414	1.21522
1345	SNP_A-1515583	rs722266	11	91722855	0.995824	0.932718	0.415369	0.42258	0.0185724	0.00692842	0.425038	0.456453	0.739246
1346	SNP_A-1515669	rs951729	11	84661382	0.925554	0.992501	0.42187	0.518368	0.047125	0.0152563	0.480255	0.530438	0.924022
1347	SNP_A-1516546	rs722271	7	31763860	0.985137	0.942014	0.361463	0.477461	0.025	0.0308	0.37647	0.523984	0.603772
1348	SNP_A-1516732	rs722274	11	10649893	0.880864	0.86834	0.385665	0.339322	0.0858661	0.0106821	0.485114	0.395638	0.942177
1349	SNP_A-1516816	rs6506397	18	6478249	0.986138	0.879728	0.580718	0.525223	0.0886234	0.0137975	0.647029	0.606542	1.83309
1350	SNP_A-1516912	rs4128356	6	115935856	0.988378	0.993689	0.598833	0.638373	0.0116433	0.0717502	0.613097	0.692425	1.58463
1351	SNP_A-1517674	rs722277	7	103156183	0.992146	0.962168	0.404585	0.456329	0.0094	0.0225903	0.411688	0.485674	0.699779
1352	SNP_A-1517722	rs722278	7	103155894	0.914892	0.999116	0.517877	0.605585	0.0116287	0.114473	0.57334	0.684552	1.34379
1353	SNP_A-1518753		5	107538340	0.9859	0.983214	0.672083	0.727744	0.0898404	0.0696083	0.750043	0.796562	3.00069
1354	SNP_A-1507424	rs722289	2	34239768	0.980603	0.950064	0.425345	0.334315	0.0382062	0.000279193	0.451344	0.35199	0.822637
1355	SNP_A-1507523	rs722290	14	51206761	0.983724	0.996696	0.264954	0.516219	0.0122306	0.00607069	0.272728	0.521104	0.375002
1356	SNP_A-1507570	rs2015963	11	12091788	0.905961	0.981048	0.638509	0.663242	0.301715	0.126204	1.0567	0.775863	-18.6355
1357	SNP_A-1508408	rs722293	7	23488693	0.952863	0.927657	0.26106	0.36219	0.00905396	0.0211064	0.276602	0.399526	0.382365
1358	SNP_A-1508500	rs1074042	16	9621355	0.926083	0.856032	0.38413	0.342602	0.0366803	0.000821397	0.431896	0.400606	0.760242
1359	SNP_A-1508547	rs4128358	13	99261468	0.99846	0.978452	0.418514	0.475433	0.00646	0.00262	0.421889	0.487208	0.729773
1360	SNP_A-1508626	rs4128360	13	99261380	0.927489	0.949868	0.472085	0.475322	0.0496962	0.00436129	0.537809	0.502716	1.16361
1361	SNP_A-1510164	rs7477243	10	43542313	0.992749	0.957071	0.588524	0.506585	0.0975966	0.0460345	0.657457	0.556053	1.91934
1362	SNP_A-1510213	rs7477066	10	43542135	0.98132	0.866214	0.480305	0.438738	0.14021	0.00535042	0.571037	0.509649	1.3312
1363	SNP_A-1510304	rs1074044	13	86741327	0.998244	0.953808	0.6757	0.54581	0.121649	0.115695	0.770824	0.651237	3.36346
1364	SNP_A-1511050	rs468280	21	20084545	0.985045	0.881274	0.583965	0.45461	0.1385	0.0875125	0.689821	0.572729	2.22395
1365	SNP_A-1508043	rs722328	2	15678903	0.993202	0.988421	0.52466	0.860318	0.0503909	0.0905378	0.556485	0.958162	1.25472
1366	SNP_A-1510009	rs722341	11	17437455	0.999972	0.989513	0.476058	0.541811	0.03544	0.0530333	0.493564	0.578561	0.974583
1367	SNP_A-1510256	rs722345	11	127686717	0.998128	0.970657	0.669849	0.558345	0.113664	0.0306066	0.757349	0.593952	3.12115
1368	SNP_A-1510951	rs691140	2	219829544	0.987403	0.996712	0.746699	0.833469	0.250557	0.117207	1.01337	0.947657	-75.7819
1369	SNP_A-1511953	rs951753	10	29030939	0.762352	0.97089	0.260253	0.420977	0.00182886	0.107689	0.342203	0.487693	0.520225
1370	SNP_A-1512795	rs722351	X	149514662	0.847061	0.976833	0.321426	0.318858	0.0225222	0.0423892	0.389825	0.341228	0.638874
1371	SNP_A-1512854	rs4492443	9	131804231	0.999666	0.974898	0.488413	0.576448	0.0071463	0.0388574	0.492094	0.615837	0.968867
1372	SNP_A-1513085	rs722354	11	103960725	0.989921	0.981521	0.558929	0.605091	0.0398382	0.0312583	0.588295	0.636762	1.42893
1373	SNP_A-1513137	rs722355	11	103422514	0.984723	0.991589	0.40503	0.532352	0.00939129	0.0131614	0.415274	0.544089	0.710203
1374	SNP_A-1517194		1	39358062	0.735715	0.810495	0.3257	0.518833	0.0153098	0.13845	0.452107	0.772021	0.825173
1375	SNP_A-1517979	rs722359	6	117838448	0.979886	0.991277	0.513449	0.561405	0.0276507	0.0266845	0.539204	0.582013	1.17016
1376	SNP_A-1518180	rs722361	11	27811955	0.720067	0.976933	0.458423	0.408807	0.141628	0.0420335	0.792518	0.437273	3.8197
1377	SNP_A-1519249	rs722366	6	106019034	0.974661	0.999685	0.586577	0.583641	0.0124452	0.0050375	0.609611	0.586782	1.56155
1378	SNP_A-1519306	rs1112706	3	132843461	0.967256	0.94923	0.538931	0.490382	0.00853639	0.019663	0.562136	0.527538	1.28381
1379	SNP_A-1519402	rs722368	3	4730979	0.887583	0.945401	0.456831	0.473366	0.0524703	0.0948616	0.54703	0.556548	1.20765
1380	SNP_A-1507681	rs4098485	10	99222897	0.762785	0.98824	0.264609	0.602905	0.0181003	0.153721	0.355331	0.722458	0.551183
1381	SNP_A-1508646	rs722374	17	33892351	0.905291	0.940565	0.26603	0.445855	0.00408889	0.0129726	0.295195	0.480658	0.418832
1382	SNP_A-1508731	rs2007080	1	30099197	0.993628	0.988025	0.652128	0.705958	0.1273	0.0498	0.752749	0.75244	3.04447
1383	SNP_A-1508775	rs722377	1	30099032	0.99928	0.933087	0.622749	0.510167	0.1394	0	0.724227	0.546751	2.62617
1384	SNP_A-1508954	rs1343863	4	181673870	0.995288	0.944351	0.607445	0.514938	0.0254878	0.0107951	0.62636	0.551588	1.67638
1385	SNP_A-1509964	rs722385	2	185678593	0.934324	0.941991	0.433173	0.521824	0.0887727	0.0823801	0.512297	0.607047	1.05043
1386	SNP_A-1510637	rs722387	4	179808887	0.960887	0.990626	0.433703	0.507213	0.0165665	0.00724512	0.459275	0.515785	0.84937
1387	SNP_A-1510723	rs4129786	2	161156378	0.908265	0.860599	0.496574	0.356636	0.0999664	0.0369864	0.614346	0.433015	1.59299
1388	SNP_A-1510766	rs4129787	2	161156504	0.927295	0.634641	0.479503	0.299526	0.0508715	0.0307909	0.547114	0.496027	1.20806
1389	SNP_A-1511732	rs2078524	2	80366749	1	0.9763	0.521195	0.461778	0.024336	0.00367695	0.534195	0.474776	1.14682
1390	SNP_A-1519071	rs722414	12	88439905	0.95426	0.961705	0.510316	0.382219	0.17482	0.0572627	0.654721	0.422601	1.89621
1391	SNP_A-1508425	rs4128307	3	15772458	0.995156	0.933954	0.467874	0.397526	0.117562	0.020619	0.533133	0.435246	1.14194
1392	SNP_A-1511281	rs2017682	17	70025627	0.979611	0.8522	0.486499	0.454436	0.16864	0.00144056	0.599896	0.534154	1.49935
1393	SNP_A-1511500	rs722442	6	41136536	0.779004	0.938834	0.306877	0.561351	0.022826	0.0425904	0.405827	0.626338	0.683011
1394	SNP_A-1514181	rs722462	14	92260121	0.99648	1	0.559886	0.669767	0.0172299	0.0401901	0.571749	0.697812	1.33508
1395	SNP_A-1507614	rs722471	7	95649008	0.88895	0.99541	0.494227	0.615048	0.0095375	0.205272	0.561997	0.778405	1.28309
1396	SNP_A-1507807	rs722475	2	105206397	0.94517	0.900184	0.328931	0.338412	0.020047	0.00472686	0.355554	0.377921	0.55172
1397	SNP_A-1509461	rs722479	14	87631379	0.948516	0.877036	0.532934	0.402658	0.15984	0.0339037	0.675732	0.477574	2.08387
1398	SNP_A-1511377	rs4309621	2	30800813	0.76706	0.9811	0.350481	0.52212	0.00337329	0.0493904	0.458932	0.560389	0.848198
1399	SNP_A-1511425	rs688867	6	80934824	0.964346	0.822376	0.481346	0.456888	0.0363461	0.0291905	0.518692	0.576017	1.07767
1400	SNP_A-1512225	rs951783	4	128126813	0.984564	0.956264	0.526792	0.520452	0.0140693	0.0165322	0.542808	0.553831	1.18726
1401	SNP_A-1512274	rs951784	4	128126765	0.980624	0.877706	0.540548	0.523996	0.0440566	0.0710075	0.577159	0.649556	1.36495
1402	SNP_A-1512371	rs722490	11	22541127	0.923581	0.847834	0.364887	0.312356	0.0743914	0.00959529	0.429689	0.372634	0.753428
1403	SNP_A-1513478	rs2078486	17	7783649	0.859333	0.779817	0.269518	0.221671	0.0117351	0.00129887	0.317979	0.284735	0.46623
1404	SNP_A-1513566	rs384502	6	166836243	0.950239	0.952659	0.544986	0.455607	0.0267603	0.0369733	0.590145	0.497558	1.43989
1405	SNP_A-1514630	rs1074071	20	12680208	0.953682	0.898001	0.424814	0.338389	0.0421993	0.0088253	0.466069	0.380564	0.872901
1406	SNP_A-1515616	rs951791	13	33603003	0.948259	0.980184	0.447021	0.484304	0.103165	0.00322353	0.52896	0.495725	1.12296
1407	SNP_A-1516212		12	56851376	0.903905	0.987661	0.520205	0.644745	0.135995	0.0957032	0.67743	0.722843	2.1001
1408	SNP_A-1509131	rs722513	4	73008045	0.976151	0.994523	0.451946	0.398671	0.110104	0.00189545	0.521849	0.401632	1.09139
1409	SNP_A-1509275	rs722516	16	27362834	0.938733	0.980865	0.474828	0.598934	0.101331	0.193297	0.567024	0.760486	1.3096
1410	SNP_A-1510148	rs139480	22	39869702	0.968454	0.931943	0.616929	0.607257	0.160305	0.0433004	0.763386	0.683354	3.22629
1411	SNP_A-1510292	rs190982	5	88307493	0.998127	0.97428	0.630854	0.609053	0.0998011	0.0101433	0.702255	0.631707	2.35858
1412	SNP_A-1510428	rs1074075	17	51728403	0.988857	0.977409	0.619158	0.520018	0.0559648	0.000693379	0.663698	0.532415	1.97351
1413	SNP_A-1512223	rs951805	1	20529831	0.96189	0.963354	0.441618	0.700486	0.0499712	0.196387	0.484273	0.91332	0.93901
1414	SNP_A-1512936	rs722525	10	119764201	0.92651	0.998047	0.471482	0.56991	0.00798036	0.0654804	0.513301	0.61112	1.05466
1415	SNP_A-1513027	rs722526	12	62850336	0.993601	0.989299	0.703928	0.408261	0.0186668	0.140869	0.722026	0.481196	2.59745
1416	SNP_A-1508813	rs1961388	5	124376993	0.968909	0.989833	0.66996	0.661632	0.10806	0.00406944	0.778254	0.671187	3.50967
1417	SNP_A-1508855	rs1112727	5	124377047	0.960854	0.932698	0.424823	0.404749	0.0858368	0.0334065	0.485503	0.450075	0.943646
1418	SNP_A-1510052	rs722559	2	80684458	0.984933	0.895519	0.606678	0.522208	0.13175	0.0106982	0.711075	0.590185	2.46111
1419	SNP_A-1511666	rs722569	10	10502667	0.977564	0.979942	0.320474	0.763554	0.0136857	0.0331864	0.332484	0.806495	0.498091
1420	SNP_A-1511943	rs4265040	6	150118510	0.992933	0.941279	0.568197	0.588771	0.0500106	0.0407619	0.602592	0.653815	1.51631
1421	SNP_A-1512979	rs1986567	7	37127784	0.983968	0.937312	0.506052	0.466686	0.0549041	0	0.54469	0.497898	1.19631
1422	SNP_A-1513025	rs1986568	7	37127958	0.998258	0.930718	0.683792	0.653188	0.162572	0.00352228	0.818241	0.704477	4.50179
1423	SNP_A-1513632	rs722575	5	41043736	0.994646	0.950864	0.586458	0.574789	0.0816237	0.0229897	0.642326	0.619468	1.79584
1424	SNP_A-1513756	rs722577	6	124526611	1	0.9967	0.439846	0.507883	0.045332	0.00209467	0.460732	0.510637	0.854366
1425	SNP_A-1514020	rs722579	16	70304406	0.99052	0.902757	0.636146	0.494439	0.0827438	0.0108763	0.700774	0.554379	2.34195
1426	SNP_A-1514784	rs1074086	11	121112747	0.928728	0.84444	0.414619	0.397861	0.105735	0.0334198	0.503794	0.490569	1.01529
1427	SNP_A-1514871	rs722585	6	1720862	0.965784	0.990697	0.497307	0.546651	0.0807438	0.026545	0.561903	0.566976	1.2826
1428	SNP_A-1514980	rs722587	6	1720713	0.99447	0.976791	0.534604	0.564766	0.112604	0.0165801	0.606219	0.588169	1.53948
1429	SNP_A-1515675	rs4131680	7	90713494	0.99978	0.961989	0.628043	0.492812	0.119151	0.0722751	0.713176	0.5539	2.48646
1430	SNP_A-1515868	rs722593	7	117976978	0.998115	0.948091	0.553026	0.531674	0.0660939	0.00401745	0.593362	0.56317	1.45919
1431	SNP_A-1516020		4	190571481	0.970747	0.968698	0.513567	0.57684	0.0817885	0.019825	0.577718	0.607921	1.36808
1432	SNP_A-1517535	rs1074088	8	72861540	0.928035	0.993648	0.39945	0.528421	0.0325093	0.00293407	0.446051	0.533374	0.80522
1433	SNP_A-1517641	rs951821	12	28710773	0.991516	0.967042	0.660985	0.637638	0.198819	0.0401229	0.833844	0.68791	5.01843
1434	SNP_A-1517820	rs1112733		0	0.913359	0.994126	0.44745	0.567524	0.0358524	0.0112095	0.50991	0.577388	1.04044
1435	SNP_A-1509640	rs4131688	1	160097346	1	0.907733	0.607877	0.513614	0.0230233	0.0665044	0.622202	0.610552	1.64692
1436	SNP_A-1509822	rs722603	2	49610125	0.992438	0.934645	0.366845	0.284565	0.0139892	0.0029	0.374926	0.305411	0.599809
1437	SNP_A-1510583	rs1961391	8	73163080	0.988069	0.962609	0.513157	0.619994	0.0115026	0.0131531	0.52547	0.652999	1.10735
1438	SNP_A-1511320	rs722608	11	27801141	0.979167	0.947467	0.532588	0.53388	0.107818	0.0331652	0.611223	0.583921	1.57217
1439	SNP_A-1511443	rs1112737	17	67025731	0.919581	0.96409	0.478717	0.539129	0.102101	0.0666178	0.5856	0.600719	1.41313
1440	SNP_A-1511534	rs722611	7	29256331	0.859032	0.955535	0.567839	0.454273	0.173058	0.138041	0.827784	0.555689	4.80668
1441	SNP_A-1514361	rs7458994	7	37928797	0.99624	0.960136	0.738071	0.604743	0.508645	0.344769	1.5137	0.982735	-2.94667
1442	SNP_A-1515293	rs722626	13	71993200	0.966201	0.872171	0.486786	0.415057	0.14926	0.0873762	0.595864	0.528874	1.47441
1443	SNP_A-1515400	rs722628	9	7136888	0.968658	0.955944	0.457025	0.516186	0.0628043	0.0280186	0.504524	0.556279	1.01826
1444	SNP_A-1516653	rs722637	14	102251764	0.866961	0.938727	0.489	0.486767	0.04026	0.0919593	0.591508	0.574854	1.44803
1445	SNP_A-1517639	rs3886826	14	90631733	0.998196	0.99228	0.693405	0.582459	0.0979911	0.0196139	0.770274	0.598827	3.35302
1446	SNP_A-1511143	rs722652	1	34162607	0.995273	0.978855	0.618279	0.627399	0.121944	0.0160873	0.707956	0.651662	2.42414
1447	SNP_A-1511230	rs722653	6	139105710	0.969831	0.974073	0.659562	0.618172	0.151622	0.0480567	0.806104	0.667561	4.15741
1448	SNP_A-1514169	rs951837	18	60194170	0.979016	0.994309	0.730713	0.748183	0.123281	0.0212534	0.853902	0.7689	5.84472
1449	SNP_A-1516142	rs722677	5	42793790	0.916194	0.997267	0.456893	0.857562	0.0693458	0.19479	0.539521	1.06864	1.17165
1450	SNP_A-1516189	rs722678	5	42793623	0.99935	0.954883	0.661147	0.564324	0.202153	0.0328649	0.829339	0.612053	4.85958
1451	SNP_A-1510776	rs722704	12	125274270	0.932663	0.986894	0.549082	0.528168	0.0135289	0.162845	0.59739	0.640942	1.4838
1452	SNP_A-1510860	rs722706	14	43297831	0.981871	0.938771	0.506067	0.493006	0.101993	0.00757912	0.575156	0.529435	1.3538
1453	SNP_A-1511687	rs951844	18	1614599	0.952581	0.963593	0.625584	0.589029	0.0482833	0.127414	0.69179	0.70443	2.24454
1454	SNP_A-1511846	rs722711	3	162941342	0.990932	0.981409	0.595166	0.558539	0.049047	0.010997	0.631888	0.575569	1.71656
1455	SNP_A-1513038	rs722722	5	94403873	0.956365	0.915793	0.373401	0.298945	0.01935	0	0.3985	0.326433	0.662512
1456	SNP_A-1513098	rs722723	5	94403747	0.963333	0.901516	0.26606	0.34773	0.00145213	0.0265963	0.276604	0.397442	0.382369
1457	SNP_A-1513144	rs508596	13	74098943	0.760499	0.960801	0.235298	0.442519	0.00359034	0.0953579	0.310867	0.51132	0.451098
1458	SNP_A-1513773	rs1961397	3	188949840	0.843875	0.9805	0.254787	0.703653	0.00964274	0.0610957	0.305415	0.765336	0.439709
1459	SNP_A-1514040	rs722725	18	405105	0.940649	0.882945	0.36169	0.404419	0.0398393	0.00243607	0.401516	0.459302	0.67089
1460	SNP_A-1514122	rs722726	12	112993276	0.999548	0.999599	0.609528	0.70531	0.000779884	0.00829865	0.61028	0.7115	1.56595
1461	SNP_A-1514801	rs722728	20	40118248	0.943656	0.952559	0.431198	0.575399	0.0364117	0.0231825	0.475283	0.619124	0.905788
1462	SNP_A-1515052		16	63552100	0.969873	0.993924	0.510164	0.579052	0.0280724	0.0243586	0.541689	0.597228	1.18193
1463	SNP_A-1515113	rs951848	4	145902974	0.991449	0.917167	0.439085	0.394613	0.0718733	0.0102356	0.477486	0.435107	0.913826
1464	SNP_A-1517739	rs951849	6	63766919	0.968433	0.979867	0.332334	0.467682	0.000663745	0.00848703	0.343402	0.481462	0.523001
1465	SNP_A-1518829	rs722748	12	66786791	0.998803	0.961152	0.534328	0.47057	0.011135	0.0098861	0.540999	0.494678	1.17864
1466	SNP_A-1518878	rs722749	12	66786905	0.999652	0.991592	0.533641	0.73494	0.0203175	0.0186007	0.544902	0.755341	1.19733
1467	SNP_A-1511416	rs722754	6	144064023	0.851538	0.987718	0.505546	0.495801	0.0598	0.1676	0.638527	0.604548	1.76646
1468	SNP_A-1511463	rs722755	6	144063955	1	0.9942	0.436997	0.635433	0.00463527	0.0171122	0.439032	0.650334	0.782633
1469	SNP_A-1511553	rs628005	18	35532929	0.937679	0.903748	0.526134	0.456095	0.0996588	0.0569471	0.62783	0.538609	1.68695
1470	SNP_A-1511643	rs1074118	7	2940773	0.969533	0.928176	0.573418	0.537889	0.0689034	0.0503172	0.636685	0.612728	1.75244
1471	SNP_A-1511684	rs1074119	7	2940671	0.995862	0.879938	0.552938	0.450023	0.093883	0.0328375	0.613027	0.531251	1.58416
1472	SNP_A-1512465	rs722760	2	208547784	0.999329	0.988163	0.459099	0.484803	0.0660809	0.00303816	0.491936	0.492123	0.968257
1473	SNP_A-1512527	rs722761	2	208547923	0.96166	0.878192	0.609319	0.487274	0.11894	0.0713053	0.723039	0.603894	2.61061
1474	SNP_A-1515423	rs722773	11	39023291	0.969927	0.919451	0.383954	0.41366	0.0474319	0.0193852	0.416213	0.459589	0.712953
1475	SNP_A-1517401		10	25059598	0.858454	0.824163	0.410638	0.462303	0.0644847	0.0177892	0.517197	0.573312	1.07124
1476	SNP_A-1515178	rs722806	11	22031571	0.975783	0.955904	0.520938	0.505196	0.126388	0.0691763	0.613305	0.56973	1.58602
1477	SNP_A-1515315	rs722808	4	121151867	0.944767	0.959967	0.632511	0.666689	0.0628636	0.0453164	0.717211	0.728901	2.53621
1478	SNP_A-1515364	rs951868	9	98715346	0.986787	0.983947	0.495774	0.510554	0.0379508	0.0434307	0.522507	0.542844	1.09427
1479	SNP_A-1515477	rs470488	18	61180113	0.96041	0.915972	0.13135	0.2783	0.0208761	0.0119547	0.139803	0.307848	0.162525
1480	SNP_A-1516113	rs722813	3	107496425	0.993962	0.973538	0.638433	0.686498	0.0617255	0.028001	0.68484	0.72604	2.17299
1481	SNP_A-1516161	rs722814	14	68346209	0.761092	0.830325	0.343055	0.358846	0.00107596	0.0186368	0.451378	0.442099	0.822749
1482	SNP_A-1516255	rs722816	14	68346275	0.633524	0.910565	0.123436	0.61049	0	0.109959	0.19484	0.762535	0.241988
1483	SNP_A-1516521	rs58616	12	46047479	0.98089	0.993524	0.523415	0.46465	0.0122728	0.00155275	0.540373	0.46841	1.17568
1484	SNP_A-1517217	rs6946067	7	3062439	0.913526	0.940912	0.363991	0.413201	0.0341463	0.000592593	0.413918	0.439427	0.706246
1485	SNP_A-1517507	rs722822	5	52023103	0.984137	0.869693	0.538815	0.516507	0.122109	0.0367531	0.625056	0.620101	1.66706
1486	SNP_A-1518515	rs722829	20	164701	0.997404	0.959388	0.69735	0.638774	0.184088	0.0421452	0.857417	0.696406	6.01344
1487	SNP_A-1519109	rs3847621	11	35328744	0.930639	0.847518	0.422468	0.395537	0.0759773	0.0266023	0.49431	0.481824	0.977497
1488	SNP_A-1519481	rs722832	4	178836832	0.868247	0.863581	0.54805	0.651827	0.186645	0.386185	0.804062	1.36538	4.10366
1489	SNP_A-1507767	rs722833	17	10136815	0.966784	0.920576	0.461118	0.425431	0.0421668	0.0210488	0.498712	0.472949	0.994861
1490	SNP_A-1507922	rs722834	20	24418416	0.978732	0.964496	0.45213	0.605771	0.0943654	0.14729	0.511247	0.741271	1.04602
1491	SNP_A-1508016	rs722836	2	14892393	0.967202	0.971359	0.369656	0.487218	0.00399353	0.128401	0.383775	0.577987	0.622785
1492	SNP_A-1508065	rs951876	3	111068414	0.989037	0.956774	0.428177	0.481548	0.0106463	0.00703729	0.437634	0.507033	0.778201
1493	SNP_A-1513846	rs722849	1	221842676	0.948887	0.940761	0.30674	0.457756	0.0164672	0.0211481	0.328972	0.49777	0.49025
1494	SNP_A-1514053	rs722851	5	62882909	0.99851	0.976982	0.756411	0.565245	0.156036	0.0151714	0.897845	0.587688	8.78905
1495	SNP_A-1514092	rs1986577	10	20315249	0.965306	0.988661	0.548683	0.694381	0.0891966	0.0311736	0.626273	0.725212	1.67575
1496	SNP_A-1514138	rs722852	18	1755640	0.817352	0.936842	0.342609	0.468469	0.0095	0.0959	0.424098	0.557076	0.736408
1497	SNP_A-1515909	rs951881	4	10835564	0.974948	0.977207	0.480662	0.489965	0.0447833	0.0443583	0.516749	0.525235	1.06932
1498	SNP_A-1516109	rs4408857	3	7453705	0.925668	0.916529	0.596733	0.382441	0.101415	0.0225256	0.723968	0.427785	2.62277
1499	SNP_A-1516253	rs722867	4	5271681	0.9467	0.9964	0.639943	0.590816	0.0262238	0.126656	0.69523	0.679298	2.28117
1500	SNP_A-1516911	rs1074138	2	60789859	0.929611	0.820767	0.499198	0.600628	0.0053343	0.00139066	0.540096	0.733031	1.17437
1501	SNP_A-1517023	rs722869	14	95267046	0.994858	0.999061	0.563537	0.571351	0.00843704	0.00125926	0.571295	0.572609	1.33261
1502	SNP_A-1519223	rs722882	2	195388115	0.937221	0.971894	0.348274	0.581055	0.0614273	0.00833636	0.397666	0.603031	0.66021
1503	SNP_A-1515853	rs58736	5	62576121	0.991769	0.91179	0.364568	0.22889	0.0263386	0.010443	0.377622	0.253942	0.606742
1504	SNP_A-1515907	rs458362	5	62576416	0.96203	0.828722	0.386462	0.328689	0.0183033	0.00225641	0.409506	0.397705	0.693499
1505	SNP_A-1516688		2	152158226	0.970992	0.8399	0.393459	0.349865	0.0352836	0.00237834	0.420493	0.417739	0.725603
1506	SNP_A-1516730	rs722911	2	27185747	0.996339	0.874895	0.501954	0.411686	0.0587332	0.0231593	0.535357	0.483349	1.15219
1507	SNP_A-1516813	rs2078577	20	51693246	0.994165	0.947887	0.598315	0.623615	0.002	0.0922875	0.603039	0.728862	1.51914
1508	SNP_A-1518646	rs658838	6	128001055	0.995478	0.928142	0.454918	0.437914	0.119508	0.0812539	0.519331	0.517086	1.08043
1509	SNP_A-1518694	rs441492	5	77057425	0.830464	0.97803	0.246579	0.700517	0.0294764	0.0591557	0.307843	0.762364	0.44476
1510	SNP_A-1518799	rs722918	12	62064353	0.962057	0.954568	0.437282	0.461156	0.016375	0.0048625	0.462398	0.485578	0.860112
1511	SNP_A-1518950	rs722920	10	4448108	0.972114	0.998057	0.640215	0.687408	0.0160705	0.077519	0.66965	0.746746	2.02709
1512	SNP_A-1519563	rs1578978	8	118153391	0.976821	0.974382	0.486563	0.533057	0.0190649	0.00577172	0.508023	0.550332	1.03262
1513	SNP_A-1508407	rs951900	4	79795473	0.842986	0.988178	0.367187	0.429941	0.00815273	0.0754073	0.439833	0.471028	0.785182
1514	SNP_A-1508498	rs3850590	12	66484825	0.951965	0.951386	0.627387	0.663719	0.0761043	0.0157304	0.716309	0.709362	2.52496
1515	SNP_A-1509141	rs722929	2	45583739	0.992957	0.992527	0.539579	0.553468	0.0608375	0.016725	0.578873	0.567193	1.37458
1516	SNP_A-1509470	rs554653	6	6492486	0.89934	0.917516	0.403465	0.447485	0.0161787	0.0956151	0.456842	0.544452	0.841086
1517	SNP_A-1510058	rs722933	7	147555402	0.980178	0.999134	0.385142	0.510078	0.00270291	0.00087046	0.394017	0.510965	0.650211
1518	SNP_A-1510254	rs951901	12	56684632	0.893142	0.971073	0.423889	0.396922	0.0034375	0.0593812	0.476438	0.435369	0.909993
1519	SNP_A-1515918	rs1074157	11	13159772	0.9458	0.9032	0.478719	0.467247	0.0136798	0.0281868	0.513581	0.533988	1.05584
1520	SNP_A-1516029	rs722937	4	91430139	0.964233	0.998894	0.453606	0.555591	0.0269671	0.0688059	0.483968	0.597354	0.937863
1521	SNP_A-1516937	rs4353584	2	211377585	0.985119	0.8877	0.46358	0.276828	0.0319672	0.00476269	0.486366	0.313531	0.94691
1522	SNP_A-1518864	rs722952	13	84028914	0.963625	0.982768	0.458837	0.503188	0.0759299	0.0254263	0.516886	0.52561	1.0699
1523	SNP_A-1507541	rs951908	1	18969310	0.999924	0.981216	0.481396	0.411214	0.000295918	0.00377483	0.481575	0.420705	0.928919
1524	SNP_A-1508517	rs722967	10	25943071	0.971396	0.988809	0.501354	0.586736	0.0372815	0.037797	0.536716	0.616959	1.15851
1525	SNP_A-1508600	rs722969	10	25942946	0.879816	0.99572	0.378956	0.394236	0.00034	0.03493	0.430888	0.410325	0.757124
1526	SNP_A-1516423	rs1961413	1	22736401	0.970309	0.7318	0.536614	0.318885	0.149713	0.00233407	0.653931	0.437149	1.8896
1527	SNP_A-1516470	rs722993	1	22736565	0.903792	0.920857	0.438464	0.383948	0.130899	0.0137236	0.567302	0.423254	1.31108
1528	SNP_A-1516658	rs1074167	2	154391541	0.950627	0.950537	0.372016	0.508451	0.161601	0.0113718	0.471488	0.541386	0.892103
1529	SNP_A-1519572	rs723007	18	41188655	0.84503	0.9571	0.522951	0.494299	0.171138	0.176256	0.776016	0.633032	3.46461
1530	SNP_A-1519630	rs1112777	14	51397613	0.996416	0.989378	0.602166	0.537316	0.211455	0.0480128	0.767129	0.570784	3.29423
1531	SNP_A-1507913	rs723009	10	61667198	0.930165	0.836643	0.501481	0.299621	0.0766389	0.000342593	0.587541	0.35827	1.42448
1532	SNP_A-1508323	rs723016	9	100238244	0.997979	0.99416	0.560765	0.612544	0.0850016	0.0297276	0.614215	0.635134	1.59212
1533	SNP_A-1509255	rs723021	2	205343348	0.981739	0.907307	0.341164	0.277052	0.0210828	0.00161765	0.355136	0.305902	0.550716
1534	SNP_A-1510910	rs723028	X	41761999	0.911071	0.959914	0.579916	0.61436	0.0194776	0.139524	0.650427	0.748862	1.86063
1535	SNP_A-1511109	rs602622	2	33632761	0.992241	0.938213	0.585266	0.547416	0.0509575	0.0569062	0.621775	0.621141	1.64393
1536	SNP_A-1512151	rs723033	15	91488981	0.950532	0.990664	0.435465	0.496586	0.0064	0.00626368	0.461233	0.504455	0.85609
1537	SNP_A-1512963	rs951924	5	179973482	0.963922	0.908334	0.487144	0.445546	0.0604146	0.00663981	0.539169	0.494121	1.17
1538	SNP_A-1518247	rs723042	2	33516237	0.996	0.949913	0.394484	0.518309	0.00136845	0.0907893	0.396614	0.603299	0.657313
1539	SNP_A-1518291	rs723043	2	33516322	0.896168	0.968717	0.477089	0.570896	0.01305	0.208913	0.540232	0.751372	1.17501
1540	SNP_A-1518340	rs951932	11	78848842	0.847578	0.928758	0.380476	0.597711	0.0220131	0.0363473	0.460867	0.669771	0.854831
1541	SNP_A-1518994	rs1042503	12	101749167	0.83665	0.836466	0.396285	0.447739	0.0159449	0.080846	0.482859	0.592546	0.933708
1542	SNP_A-1519365	rs6480838	10	77808089	0.760589	0.735586	0.493681	0.480648	0.0262804	0.0267755	0.672307	0.678104	2.05164
1543	SNP_A-1519468	rs723046	5	80776168	0.990829	0.914904	0.457615	0.418764	0.0218714	0.00317621	0.472275	0.459309	0.894927
1544	SNP_A-1507650	rs723048	6	25382145	0.953277	0.848161	0.408741	0.367918	0.0656515	0.0242182	0.460488	0.446534	0.853528
1545	SNP_A-1507693	rs723049	15	36765972	0.993744	0.933949	0.601398	0.380368	0.128553	0.0228376	0.695104	0.417477	2.27981
1546	SNP_A-1507752	rs708479	3	145669956	0.981991	0.993844	0.543438	0.442585	0.0501747	0.00375799	0.583203	0.447017	1.39925
1547	SNP_A-1508877	rs4131730	3	100472293	0.982594	0.983335	0.467023	0.571651	0.031717	0.0829979	0.49115	0.63493	0.965215
1548	SNP_A-1510865	rs689157	1	182046893	0.934203	0.893325	0.549456	0.501332	0.129151	0.0751679	0.68251	0.612758	2.1497
1549	SNP_A-1511472	rs951939	16	71585716	0.990107	0.988799	0.512503	0.764106	0.0297956	0.0286858	0.533684	0.795849	1.14447
1550	SNP_A-1511517	rs951940	3	107872414	0.997085	0.984658	0.736579	0.654869	0.205388	0.192829	0.930379	0.827033	13.3635
1551	SNP_A-1513563	rs58982	5	104236349	0.980614	0.851127	0.52102	0.40221	0.158862	0.0372713	0.634035	0.494204	1.7325
1552	SNP_A-1513671	rs723071	6	132400420	0.993467	0.972417	0.511874	0.368553	0.0302936	0.00304234	0.531445	0.380197	1.13422
1553	SNP_A-1513835	rs1074182	16	53249959	0.853626	0.94263	0.403781	0.394856	0.0192087	0.0363985	0.483908	0.435712	0.93764
1554	SNP_A-1517793	rs556831	18	4379879	0.996917	0.965863	0.571522	0.606731	0	0.286	0.573289	0.892432	1.34351
1555	SNP_A-1518000	rs530157	1	182773283	0.957792	0.911232	0.396052	0.317219	0.0317981	0.00022633	0.427705	0.348208	0.747351
1556	SNP_A-1518738	rs723080	20	40042894	0.954445	0.925178	0.575025	0.518229	0.189035	0.0279579	0.751263	0.577594	3.02032
1557	SNP_A-1518990	rs703698	12	95492143	0.966623	0.915069	0.425175	0.487241	0.0426623	0.0431909	0.460166	0.558841	0.852422
1558	SNP_A-1519747	rs723085	8	77836668	0.999456	0.983077	0.480037	0.431673	0.00278996	0.0255122	0.481643	0.450802	0.929172
1559	SNP_A-1518522	rs723119	X	46704028	0.937858	0.984032	0.411124	0.351725	0.0305556	0.00120764	0.453128	0.357871	0.82858
1560	SNP_A-1518679	rs723122	1	170754331	0.998429	0.988413	0.450757	0.582496	0.023953	0.041202	0.462563	0.614959	0.860684
1561	SNP_A-1519547	rs951973	3	34737538	0.958225	0.989363	0.65294	0.66853	0.179166	0.0162719	0.838113	0.687017	5.17716
1562	SNP_A-1508028	rs723131	20	6576919	0.996054	0.98124	0.594747	0.70066	0.151992	0.0201187	0.704626	0.729003	2.38554
1563	SNP_A-1508079	rs273200	7	41204963	0.768194	0.757564	0.462199	0.110812	0.00592988	0.00245259	0.60635	0.14675	1.54033
1564	SNP_A-1508392	rs723137	6	1416645	0.845861	0.770163	0.291265	0.339607	0.0199	0.0248571	0.352638	0.455661	0.54473
1565	SNP_A-1508441	rs723138	6	1416716	0.990027	0.94752	0.322904	0.257412	0.0092875	0.00698036	0.329245	0.273686	0.490858
1566	SNP_A-1509128	rs723142	6	83033151	0.94604	0.995769	0.634837	0.69306	0.130118	0.0229039	0.778061	0.712391	3.50575
1567	SNP_A-1509186	rs1961416	2	180073715	0.917557	0.974271	0.23129	0.386165	0.00539628	0.00771197	0.253563	0.399525	0.339698
1568	SNP_A-1510000	rs723147	4	44462553	0.910883	0.81915	0.263201	0.318039	0.00028957	9.77836e-05	0.289043	0.388301	0.406555
1569	SNP_A-1511083	rs1074189	1	234802642	0.836939	0.975406	0.430148	0.805057	0.0689488	0.297508	0.560095	1.18758	1.27322
1570	SNP_A-1512033	rs723162	4	14221476	0.994675	0.950711	0.653823	0.549618	0.130954	0.0475783	0.756983	0.608568	3.11495
1571	SNP_A-1512218	rs951983	11	90296672	0.998344	0.932365	0.575231	0.603454	-1	-1	0.287854	0.312288	0.404206
1572	SNP_A-1512978	rs1074193	X	29999749	0.995969	0.906263	0.496448	0.514867	0.0182133	0.0455569	0.507742	0.598191	1.03145
1573	SNP_A-1513072	rs1074195	6	120241546	0.993816	0.979266	0.45191	0.552856	0.052039	0.0417351	0.479848	0.589694	0.922516
1574	SNP_A-1513902	rs723168	3	3558063	0.896355	0.93853	0.599112	0.574961	0.0454095	0.0709505	0.704054	0.662718	2.37899
1575	SNP_A-1519294	rs723183	22	26287272	0.979772	0.915336	0.481151	0.321253	-1	-1	0.243034	0.167727	0.321062
1576	SNP_A-1519341	rs723184	22	26287071	0.883986	0.902	0.515397	0.463123	0.149229	0.0481508	0.701453	0.542395	2.34955
1577	SNP_A-1507775	rs723188	12	5934166	0.99053	0.941093	0.498996	0.364127	0.113992	0.0105836	0.569281	0.391319	1.3217
1578	SNP_A-1508937	rs951987	7	97373792	0.97778	0.9226	0.559181	0.552807	0.126602	0.0108078	0.656949	0.606287	1.91502
1579	SNP_A-1508982	rs951988	7	97373871	0.999949	0.985677	0.417816	0.524729	0.0320536	7.26496e-05	0.431675	0.532393	0.759556
1580	SNP_A-1509038	rs723195	10	83696467	0.836756	0.925129	0.232546	0.438189	0.00741282	0.00589359	0.280397	0.476688	0.389656
1581	SNP_A-1509080	rs723196	1	99199969	0.941607	0.966868	0.426025	0.31159	0.0204813	0.000797239	0.462504	0.322533	0.86048
1582	SNP_A-1510671	rs723204	14	34361671	0.954765	0.999037	0.608204	0.684227	0.069525	0.000716667	0.68705	0.685378	2.1954
1583	SNP_A-1510929	rs723207	5	97865898	0.967598	0.937837	0.542542	0.526311	0.0843792	0.00571314	0.614278	0.564637	1.59254
1584	SNP_A-1510993	rs4131745	4	86294849	0.978395	0.893817	0.660207	0.627537	0.148726	0.0409353	0.795747	0.735785	3.8959
1585	SNP_A-1511770	rs723210	10	12766482	0.881787	0.971504	0.429257	0.396315	0.0238977	0.046091	0.500364	0.428257	1.00146
1586	SNP_A-1511824	rs723211	10	12766309	0.993704	0.9551	0.514763	0.486942	0.0173005	0.0383282	0.527204	0.531149	1.11508
1587	SNP_A-1511978	rs723212	10	61070516	0.986663	0.90776	0.404389	0.526696	0.0349291	0.0395127	0.424897	0.60662	0.73882
1588	SNP_A-1512616	rs723214	10	8879851	0.96932	0.998887	0.514173	0.654211	0.00538495	0.0320067	0.53341	0.676621	1.14321
1589	SNP_A-1513022		2	223769555	0.995276	0.923811	0.608656	0.649269	0.0133162	0.0414705	0.619838	0.735848	1.63045
1590	SNP_A-1514017	rs951998	13	24835825	0.989456	0.914602	0.38323	0.497178	0.00644747	0.0283091	0.389854	0.560963	0.638952
1591	SNP_A-1514653	rs4134077	13	86715515	0.98205	0.954788	0.425102	0.386077	0.0552926	0.0383506	0.458698	0.42128	0.847397
1592	SNP_A-1514869	rs1343878	10	1600744	0.991717	0.913472	0.61845	0.54173	-1	-1	0.310511	0.283114	0.450349
1593	SNP_A-1514931	rs1112786	10	1600959	-1	-1	0.255449	0.224149	0.0011427	0.000780491	-0.255158	-0.223975	-0.203287
1594	SNP_A-1514978	rs1112787	10	1600899	0.954401	0.973524	0.539872	0.516914	0.038127	0.0084619	0.589203	0.535628	1.43429
1595	SNP_A-1515866	rs952004	4	58690810	0.951544	0.822659	0.515879	0.500952	0.0591755	0.137971	0.578101	0.731651	1.37023
1596	SNP_A-1509534	rs723247	3	15972853	0.99858	0.953638	0.599679	0.621186	0.0340097	0.071727	0.621705	0.704363	1.64344
1597	SNP_A-1510580	rs2077681	6	3031099	0.998959	0.953635	0.533526	0.498736	0.0578857	0.0645429	0.566934	0.56095	1.30911
1598	SNP_A-1510753	rs723256	6	124118901	0.988576	0.919438	0.609313	0.564937	0.21265	0.08085	0.785272	0.673676	3.65705
1599	SNP_A-1511318	rs723258	9	120763228	0.885781	0.995875	0.366839	0.459092	0.00268946	0.0164995	0.415403	0.46876	0.710582
1600	SNP_A-1511620	rs59232	21	40135946	0.98769	0.990127	0.620193	0.642931	0.0167218	0.0073608	0.638736	0.654206	1.76806
1601	SNP_A-1512555	rs952005	7	95957415	0.908337	0.998871	0.51877	0.566059	0.09981	0.12806	0.641624	0.650037	1.79037
1602	SNP_A-1513495	rs723272	3	109215741	0.9112	1	0.440385	0.777025	0.0427704	0.178948	0.507105	0.946377	1.02883
1603	SNP_A-1513693	rs952008	4	172963777	0.945585	0.906129	0.329884	0.33558	0.00561187	0.00646051	0.35095	0.373004	0.540714
1604	SNP_A-1515452	rs559421	6	52249228	0.851763	0.736992	0.439907	0.336782	0.16522	0.0438725	0.640757	0.485892	1.78363
1605	SNP_A-1508505	rs1112792	3	30990151	0.90277	0.94513	0.555308	0.616521	0.0666809	0.138022	0.664173	0.763864	1.97772
1606	SNP_A-1511353	rs1961423	3	134381100	0.861713	0.971931	0.40087	0.516411	0.0138884	0.0992294	0.472822	0.591738	0.896891
1607	SNP_A-1511392	rs952017	8	84329846	0.95147	0.98832	0.400195	0.439746	0.00128417	0.0492318	0.421176	0.468269	0.72764
1608	SNP_A-1512187	rs2016207	6	110027730	0.997025	0.952616	0.673415	0.606571	0.0741209	0.0182143	0.72967	0.649155	2.69918
1609	SNP_A-1512245	rs952018	13	103888136	0.88858	0.903035	0.250953	0.475896	0.0062699	0.0356657	0.284427	0.548667	0.397481
1610	SNP_A-1513143	rs723318	6	107325884	0.995832	0.98945	0.530655	0.625085	0.0559849	0.127792	0.564618	0.725444	1.29684
1611	SNP_A-1513278	rs723320	5	173782335	0.951254	0.966558	0.405805	0.454861	0.0558774	0.0451907	0.453223	0.49368	0.828898
1612	SNP_A-1515000	rs28171	16	66347740	0.990803	0.986854	0.486307	0.575339	0.0504862	0.0174552	0.517173	0.593501	1.07114
1613	SNP_A-1515156			0	0.975742	0.900695	0.355884	0.394617	0.0465067	0.00810865	0.382986	0.442105	0.620708
1614	SNP_A-1516231	rs723337	X	8271585	0.91525	0.917225	0.506291	0.519875	0.0605009	0.0182326	0.592327	0.578286	1.45295
1615	SNP_A-1516888	rs723338	17	69742536	0.918963	0.987099	0.500751	0.785166	0.120149	0.178571	0.626869	0.971106	1.68002
1616	SNP_A-1517101	rs723340	7	69621754	0.930204	0.928551	0.492299	0.406801	0.0545529	0.0112497	0.562209	0.443476	1.2842
1617	SNP_A-1517199	rs723342	4	74082397	0.972407	0.952472	0.547054	0.581477	0.048	0.04558	0.591789	0.641176	1.44972
1618	SNP_A-1509005	rs723344	18	20721806	0.999919	0.931581	0.438967	0.411833	0.020396	0.0453261	0.448144	0.464689	0.812067
1619	SNP_A-1509243	rs4363556	11	99473710	0.987167	0.977917	0.615389	0.552537	0.126331	0.018699	0.714874	0.576028	2.50722
1620	SNP_A-1509797	rs4131748	1	218021765	0.855747	0.995049	0.378679	0.453434	0.0100275	0.0470961	0.44776	0.47833	0.810808
1621	SNP_A-1510817	rs4131751	12	103051080	0.942482	0.990175	0.640815	0.566238	0.096728	0.00276429	0.757685	0.573458	3.12687
1622	SNP_A-1510959	rs1961427	5	133328549	0.954839	0.935318	0.490725	0.507265	0.0380957	0.0182404	0.535292	0.553132	1.15189
1623	SNP_A-1511008	rs723349	2	208379536	0.89645	0.95855	0.472193	0.501603	0.0853023	0.00434284	0.58213	0.525675	1.39309
1624	SNP_A-1511642	rs2007136	5	109268452	0.93026	0.90112	0.646245	0.510618	0.0539369	0.0213734	0.73745	0.580415	2.8088
1625	SNP_A-1511682	rs723352	19	23871401	-1	-1	0.434006	0.348013	0.000583949	0.000177252	-0.433752	-0.347951	-0.302529
1626	SNP_A-1511959	rs723356	2	180862255	0.924876	0.97046	0.52099	0.527317	0.0818893	0.00662428	0.618029	0.547103	1.618
1627	SNP_A-1512704	rs3849247	16	86923648	0.993415	0.998179	0.586797	0.579237	0.0730922	0.00318627	0.6376	0.582151	1.75938
1628	SNP_A-1512990	rs952037	5	159371772	0.917547	0.968085	0.461369	0.630111	0.0875228	0.147949	0.55585	0.768301	1.25149
1629	SNP_A-1513094	rs723363	4	112183321	0.993954	0.994908	0.528944	0.437209	0.0253273	0.00127338	0.546076	0.440009	1.20301
1630	SNP_A-1513141	rs723364	4	112183291	0.999405	0.981616	0.486164	0.458184	0.0197375	0.0002	0.496254	0.46686	0.985127
1631	SNP_A-1514759	rs952043	6	22631155	0.966922	0.926365	0.432826	0.500264	0.00139589	9.17808e-05	0.44828	0.540082	0.812513
1632	SNP_A-1514798	rs723367	4	96473701	0.958353	0.961835	0.382076	0.340159	0.0178385	0.00792564	0.406241	0.356595	0.684186
1633	SNP_A-1515690	rs723370	10	26047077	0.973806	0.972941	0.451219	0.432903	0.0445236	0.0294298	0.485556	0.458822	0.943847
1634	SNP_A-1515831	rs723373	10	113853718	0.640933	0.782283	0.138637	0.415482	0.00770427	0.0152439	0.218936	0.541669	0.280305
1635	SNP_A-1516040	rs952047	9	74659276	0.952767	0.995854	0.391627	0.391729	0.0209173	0.00170415	0.420269	0.394034	0.724938
1636	SNP_A-1517936	rs952050	6	144915773	0.807771	0.897993	0.338861	0.449948	0.0660714	0.0395571	0.456871	0.524149	0.841184
1637	SNP_A-1509883	rs4437069	22	47088199	0.995903	0.979958	0.707661	0.799203	0.388754	0.583284	1.16555	2.01476	-7.04054
1638	SNP_A-1510464	rs723390	2	184786306	0.994591	0.930375	0.411539	0.352626	0.0629392	0.00146392	0.44173	0.379612	0.791248
1639	SNP_A-1510553	rs723391	13	44453450	0.991318	0.8622	0.437941	0.397231	0.0398588	0.0535859	0.460284	0.491249	0.852825
1640	SNP_A-1510597	rs723392	9	13570593	0.985848	0.926704	0.421194	0.305221	0.0192337	0.00322716	0.435742	0.330513	0.772239
1641	SNP_A-1510642	rs952054	12	41456278	0.995455	0.949327	0.61831	0.55347	0.0721	0	0.669634	0.583013	2.02695
1642	SNP_A-1510728	rs952056	12	41456169	0.961474	0.984732	0.72586	0.746286	0.0675889	0.0168242	0.812029	0.77103	4.31997
1643	SNP_A-1512463	rs723395	13	112940116	0.9789	0.9189	0.448981	0.384575	0.0517315	0.0206577	0.48425	0.428142	0.938924
1644	SNP_A-1512859	rs952062	5	13792605	0.944059	0.721294	0.593455	0.447364	0.237343	0.118018	0.839737	0.741558	5.23973
1645	SNP_A-1511865	rs1112806	2	108678009	0.855814	0.879295	0.567102	0.445611	0.00524152	0.124611	0.666729	0.59046	2.00056
1646	SNP_A-1513732	rs723434	15	72059147	0.909995	0.986234	0.473542	0.642776	0.0403	0.0573968	0.544492	0.692022	1.19535
1647	SNP_A-1517569	rs1112809	2	148691496	0.98579	0.933397	0.802213	0.611895	0.0203729	0.0101932	0.83095	0.662795	4.91539
1648	SNP_A-1518601			0	1	0.991325	0.507224	0.505802	0.0532211	0.0656984	0.535737	0.546443	1.15395
1649	SNP_A-1518690	rs723454	11	80694178	0.987473	0.950654	0.314776	0.140821	0.0231922	0.000527755	0.326436	0.148213	0.484639
1650	SNP_A-1518743	rs952084	1	238987443	0.998196	0.98203	0.570171	0.681954	0.0436889	0.243589	0.597346	0.923505	1.48352
1651	SNP_A-1512129	rs723469	21	31445792	0.955176	0.944974	0.472393	0.539359	0.0768377	0.0317549	0.537825	0.590613	1.16368
1652	SNP_A-1512179	rs723470	21	31445749	0.862241	0.974269	0.536676	0.567717	0.05854	0.104273	0.667757	0.652552	2.00984
1653	SNP_A-1512337	rs723471	10	117242582	0.999695	0.974859	0.747419	0.756569	0.115956	0.0444918	0.845746	0.813194	5.4828
1654	SNP_A-1514200	rs4131770	6	161720196	0.993428	0.972072	0.595267	0.492092	0.0469194	0.0722684	0.628908	0.546888	1.69475
1655	SNP_A-1514542	rs952093	12	127197670	0.941847	0.9372	0.420887	0.613484	0.0236745	0.0573187	0.458396	0.697235	0.846369
1656	SNP_A-1515443	rs952097	4	151894387	0.96972	0.81212	0.515647	0.402706	0.0703997	0.0122813	0.573374	0.503485	1.34397
1657	SNP_A-1516130	rs723483	10	110479115	0.966711	0.964763	0.448514	0.416597	0.0544329	0.0103773	0.491642	0.436509	0.96712
1658	SNP_A-1518316	rs723496	1	185641380	0.792647	0.994277	0.31752	0.532217	0.0123966	0.0155983	0.406947	0.543812	0.68619
1659	SNP_A-1518531	rs723497	8	50436581	0.946594	0.963259	0.40975	0.450129	0.0448106	0.018721	0.454378	0.47656	0.83277
1660	SNP_A-1508727	rs723510	8	78550027	0.991898	0.962715	0.523395	0.542123	0.0762329	0.0270322	0.571601	0.579387	1.33427
1661	SNP_A-1508861	rs723511	20	6833358	0.999648	0.971781	0.442572	0.467659	0.00771285	0.00572892	0.44617	0.484093	0.805609
1662	SNP_A-1509044	rs723515	11	97621062	0.994226	0.937075	0.689783	0.572124	0.197864	0.113375	0.866168	0.694577	6.47205
1663	SNP_A-1509091	rs1074248	X	147316222	0.928116	0.933591	0.542077	0.689183	0.162042	0.167125	0.707604	0.89917	2.42002
1664	SNP_A-1513264			0	0.986571	0.94746	0.527127	0.585583	0.0995937	0.0472063	0.594295	0.650465	1.46485
1665	SNP_A-1515235	rs952108	19	56203742	0.967065	0.97288	0.480632	0.570333	0.0341351	0.0307719	0.515185	0.60538	1.06264
1666	SNP_A-1515276	rs952109	19	56203682	0.996232	0.986	0.59434	0.630323	0.0620464	0.0155156	0.636212	0.649493	1.74885
1667	SNP_A-1516218	rs723537	4	162790277	0.9815	0.989341	0.74624	0.6912	0.122578	0.0512052	0.86881	0.736781	6.62253
1668	SNP_A-1516268	rs1961435	4	162790339	0.849341	0.910373	0.521978	0.585415	0.166512	0.129447	0.764435	0.749642	3.24511
1669	SNP_A-1516992	rs952111	6	114398187	0.989853	0.969842	0.537315	0.518742	0.0974597	0.0228407	0.602106	0.547773	1.51323
1670	SNP_A-1517773	rs1112819	20	23318987	0.892837	0.767855	0.303747	0.265787	0.0216565	0.00356855	0.348661	0.347758	0.535299
1671	SNP_A-1517881	rs723540	3	53713301	0.999342	0.961305	0.447321	0.309545	0.0499691	0.000112727	0.471175	0.322043	0.890985
1672	SNP_A-1518077	rs1986592	9	2093950	0.93847	0.949947	0.430191	0.491027	0.0574217	0.0440217	0.488272	0.542017	0.954164
1673	SNP_A-1518176	rs723545	12	40270605	0.9872	0.997227	0.694694	0.79322	0.0455824	0.0298471	0.737766	0.819967	2.81339
1674	SNP_A-1519020	rs613960	10	6216022	0.99637	0.977198	0.5477	0.489428	0.0697227	0.00782955	0.591056	0.504894	1.44532
1675	SNP_A-1519062	rs723552	5	128538260	0.938935	0.895971	0.456639	0.473031	0.00804068	0.0510542	0.490538	0.559855	0.962854
1676	SNP_A-1514563	rs723576	13	93902092	0.935367	0.904038	0.394986	0.333299	0.0187219	0.00848509	0.430904	0.372171	0.757172
1677	SNP_A-1516507	rs59673	6	109594283	0.96441	0.896753	0.386905	0.400639	0.0461158	0.0329935	0.42133	0.463832	0.728101
1678	SNP_A-1516824	rs723587	6	81051956	0.999315	0.952612	0.652532	0.585152	0.110814	0.03	0.73442	0.634234	2.76534
1679	SNP_A-1518658	rs723595	8	51794992	0.943662	0.839759	0.355763	0.324086	0.0355616	2.13115e-05	0.391766	0.385937	0.644105
1680	SNP_A-1518764	rs723597	8	51794768	0.998659	0.984772	0.595883	0.542269	0.0197225	0.00802695	0.608704	0.55518	1.55561
1681	SNP_A-1518863	rs952122	3	154729571	0.983968	0.963324	0.377078	0.479538	0.00533488	0.00793611	0.385311	0.501931	0.62684
1682	SNP_A-1518964	rs952124	3	154729704	0.972067	0.893977	0.473163	0.401582	0.125831	0.0580176	0.559138	0.480385	1.26828
1683	SNP_A-1519677	rs723598	X	28952903	0.977137	0.9757	0.633	0.633543	0.00258571	0.182314	0.64953	0.798531	1.85331
1684	SNP_A-1519722	rs723599	11	112409954	0.924804	0.951413	0.495609	0.368531	0.105379	0.00425947	0.604825	0.389093	1.53052
1685	SNP_A-1507332	rs952125	21	20020072	0.882122	0.996779	0.415203	0.449393	0.00220714	0.0172571	0.471867	0.458788	0.893463
1686	SNP_A-1507377	rs2009991	9	13041712	0.949387	0.849382	0.539014	0.464915	0.134375	0.0372146	0.661358	0.572438	1.95297
1687	SNP_A-1508418	rs723603	13	101526421	0.945376	0.976237	0.601992	0.742957	0.155391	0.0932672	0.762031	0.84143	3.20222
1688	SNP_A-1509344	rs4581249	1	66861180	0.8008	0.91496	0.297326	0.387245	0.0124018	0.00764065	0.377126	0.426801	0.605461
1689	SNP_A-1509386	rs704920	3	44048056	0.972734	0.88834	0.562123	0.578474	0.103258	0.0402387	0.646508	0.682081	1.82892
1690	SNP_A-1510074	rs310777	2	80476256	0.97429	0.902021	0.361849	0.383265	0.0471817	0.0274587	0.390299	0.438236	0.640148
1691	SNP_A-1510227	rs723611	11	97554739	0.853012	0.971182	0.258505	0.307981	0.0369153	0.00353387	0.316758	0.318277	0.463611
1692	SNP_A-1514423	rs723615	15	53084180	0.998918	0.963388	0.575293	0.57898	0.129191	0.124	0.661464	0.689765	1.95389
1693	SNP_A-1515405	rs2014298	22	21026845	0.976852	0.750757	0.516527	0.343544	0.151311	0.0152784	0.625683	0.467103	1.67153
1694	SNP_A-1516237	rs952131	11	129044686	0.789656	0.915163	0.485617	0.502724	0.000727113	0.141498	0.61554	0.649795	1.60105
1695	SNP_A-1516467	rs723626	4	33583318	0.983892	0.965858	0.205748	0.593742	0.0329562	0.0639938	0.216363	0.658349	0.276102
1696	SNP_A-1516656	rs1112828	4	140534597	0.773153	0.988682	0.401226	0.462362	0.00655813	0.134754	0.523387	0.541453	1.09814
1697	SNP_A-1517495	rs2017353	5	135763445	0.934761	0.831388	0.468968	0.441985	0.0850296	0.00384342	0.551902	0.534092	1.23165
1698	SNP_A-1517645	rs723630	7	86013304	0.901715	0.795708	0.437512	0.404304	0.085825	0.0271731	0.536238	0.526071	1.15628
1699	SNP_A-1518192	rs723631	7	86013621	0.993781	0.999788	0.441261	0.506907	0.00146228	0.000677193	0.444677	0.507359	0.800754
1700	SNP_A-1518245	rs723632	1	211116250	0.996514	0.934936	0.508569	0.478661	0.0452003	0.00569704	0.534597	0.515111	1.14867
1701	SNP_A-1508159	rs723647	4	190225463	0.950683	0.92872	0.499971	0.463104	0.0596962	0	0.561143	0.498648	1.27865
1702	SNP_A-1508834	rs723649	21	22946671	0.986572	0.862011	0.428229	0.345798	0.0636451	0.0253608	0.46399	0.413313	0.865636
1703	SNP_A-1508921	rs699418	6	128235980	0.994407	0.954984	0.456208	0.389265	0.0319217	0.000227174	0.47399	0.407711	0.901105
1704	SNP_A-1508969	rs723651	6	128236193	0.999869	0.964005	0.722403	0.502372	0.0005125	0.008775	0.722868	0.525917	2.60839
1705	SNP_A-1510969	rs723656	17	6066080	0.964673	0.8938	0.494362	0.46506	0.09458	0.0432	0.568172	0.546744	1.31574
1706	SNP_A-1511063	rs952149	8	20101636	0.989656	0.928462	0.416459	0.309195	0.0126	0.00416742	0.426239	0.33452	0.742885
1707	SNP_A-1516045	rs952151	11	121196164	0.973699	0.876559	0.654441	0.6001	0.192544	0.113598	0.837786	0.78654	5.16471
1708	SNP_A-1516284	rs952153	10	2559324	0.752578	0.966382	0.292989	0.381787	0.00808974	0.134974	0.393544	0.459205	0.648923
1709	SNP_A-1519268	rs723676	5	143190771	0.945282	0.853818	0.437542	0.272172	0.0844983	0.0247479	0.508307	0.328286	1.03379
1710	SNP_A-1519321	rs723677	5	143190846	0.965287	0.965508	0.393196	0.368486	0.0268335	0.0104062	0.418984	0.385808	0.721122
1711	SNP_A-1508876	rs952159	16	71742097	0.972226	0.982693	0.477603	0.518091	0.0420509	0.0661056	0.513455	0.565239	1.05531
1712	SNP_A-1508920	rs952160	16	71741907	0.953495	0.966373	0.321742	0.386946	0.00521667	0.0523824	0.339291	0.423359	0.513526
1713	SNP_A-1509510	rs1074282	2	118089868	0.950193	0.992142	0.611092	0.672723	0.0132536	0.104946	0.652221	0.758258	1.87539
1714	SNP_A-1509888	rs1986598	4	96653924	0.985748	0.996781	0.6924	0.6068	-1	-1	0.348685	0.303889	0.535355
1715	SNP_A-1511471	rs1112833	6	147276964	0.990318	0.947326	0.617446	0.461409	0.0110244	0.0864637	0.630502	0.535984	1.70638
1716	SNP_A-1511597	rs723698	5	146785503	0.9948	0.889229	0.391358	0.299271	0.0311669	0.00442597	0.406127	0.338235	0.683862
1717	SNP_A-1511692	rs723699	7	27371748	0.981153	0.992464	0.482054	0.443138	0.0307241	0.00677292	0.507196	0.449571	1.0292
1718	SNP_A-1515740	rs38055	5	52576529	0.928489	0.89492	0.587725	0.490935	0.132054	0.0644782	0.737944	0.591174	2.81598
1719	SNP_A-1516796	rs723706	9	108158264	0.986622	0.974887	0.536312	0.641991	0.0825536	0.0632634	0.593221	0.704227	1.45834
1720	SNP_A-1516895	rs952163	3	117591784	0.999724	0.943956	0.625678	0.517027	0.154795	0.00883466	0.740509	0.552898	2.8537
1721	SNP_A-1516954	rs952164	3	117591828	0.859651	0.988952	0.368015	0.522728	0.0135587	0.13354	0.434959	0.611083	0.769783
1722	SNP_A-1517999	rs4131804	1	238330027	0.961133	0.993651	0.347896	0.424997	0.000430769	0.0576846	0.362127	0.454073	0.567709
1723	SNP_A-1518678	rs952165	6	150151027	0.893018	0.989593	0.373716	0.679472	0.0401588	0.057498	0.438192	0.728973	0.779968
1724	SNP_A-1518885	rs952167	2	51954075	0.969889	0.930863	0.474903	0.510651	0.103768	0.0601238	0.54831	0.586457	1.21391
1725	SNP_A-1519745	rs1074287	6	154379800	0.951859	0.970764	0.403574	0.487077	0.118059	0.0110382	0.484018	0.507516	0.938052
1726	SNP_A-1508343	rs7479283	11	22802550	0.985698	0.920499	0.344839	0.410655	0.0075037	0.00304321	0.352527	0.447602	0.544465
1727	SNP_A-1508484	rs723723	16	24271531	0.967643	1	0.734392	0.764442	0.036493	0.0420625	0.788693	0.798008	3.73246
1728	SNP_A-1508577	rs723725	7	17430661	0.992326	0.977176	0.529178	0.543773	0.00637615	0.0238982	0.536719	0.570424	1.15852
1729	SNP_A-1509620	rs952170	5	122916147	0.889178	0.933569	0.426703	0.468463	0.00790195	0.0541922	0.484187	0.532722	0.938689
1730	SNP_A-1512118	rs723733	8	102083903	0.9888	0.941113	0.611467	0.513091	0.0408172	0.00733939	0.64502	0.549481	1.81706
1731	SNP_A-1512172		8	102084025	0.981125	0.966525	0.364617	0.354059	0.0110971	0.0129822	0.375883	0.371309	0.602265
1732	SNP_A-1512425	rs2603014	5	134719332	0.986255	0.917944	0.409946	0.464244	0.0658307	0.0248863	0.445388	0.519836	0.803063
1733	SNP_A-1516585	rs952178	4	189221787	0.992326	0.98745	0.476202	0.538204	0.0110176	0.053949	0.485273	0.576544	0.942776
1734	SNP_A-1516675	rs723746	11	99479812	0.977957	0.947291	0.619903	0.474765	0.03813	0.1661	0.659593	0.607745	1.93766
1735	SNP_A-1517609	rs723754	6	16535503	0.940925	0.870523	0.565009	0.49998	0.108444	0.0162319	0.678705	0.585257	2.1124
1736	SNP_A-1517706	rs723756	9	15995751	0.864808	0.981748	0.340747	0.580027	0.00673912	0.0198367	0.397109	0.602994	0.658674
1737	SNP_A-1507398	rs723765	3	78578899	0.869067	0.829315	0.398125	0.411859	0.0834274	0.08491	0.506752	0.553273	1.02738
1738	SNP_A-1511119	rs723782	4	92198152	0.791981	0.933106	0.217227	0.321214	0.00320586	0.034111	0.275397	0.357304	0.380066
1739	SNP_A-1513169	rs7482680	11	88654908	0.980192	0.916086	0.554575	0.65315	-1	-1	0.280061	0.340877	0.389007
1740	SNP_A-1517256	rs723792	10	17729312	0.90182	0.84242	0.523659	0.496204	0.0282901	0.0655973	0.599474	0.638761	1.49672
1741	SNP_A-1517404	rs723794	4	147453178	0.905371	0.996487	0.369636	0.520233	0	0.122066	0.40827	0.594945	0.689961
1742	SNP_A-1518018	rs723796	6	3976147	0.993222	0.980478	0.755025	0.616746	0.3134	0.03238	1.11062	0.650509	-10.0398
1743	SNP_A-1518420	rs4130517	16	80286720	0.815098	0.975273	0.441826	0.476923	0.0287	0.176328	0.561834	0.596941	1.28224
1744	SNP_A-1519055	rs4129803	7	40047803	0.897842	0.928194	0.496095	0.499749	0.0663043	0.0286024	0.596599	0.555528	1.47893
1745	SNP_A-1519117	rs723801	13	48631408	0.980647	0.921643	0.414281	0.369871	0.0208278	0.000497222	0.431623	0.401533	0.759397
1746	SNP_A-1519291	rs723802	2	157879011	0.825329	0.89701	0.296931	0.438828	0.0202889	0.144544	0.368839	0.583187	0.584382
1747	SNP_A-1508073	rs723811	8	32584949	0.98402	0.98144	0.504785	0.475598	0.0484648	0.00208431	0.539557	0.485623	1.17182
1748	SNP_A-1508762	rs952193	12	90471245	0.998981	0.982159	0.6586	0.629964	-1	-1	0.329468	0.317817	0.491353
1749	SNP_A-1508852	rs723813	3	17215406	0.955546	0.995878	0.195835	0.454599	0.00317049	0.00215082	0.205628	0.457469	0.258856
1750	SNP_A-1509866	rs2008517	8	71906481	0.979663	0.992996	0.616821	0.538146	0.115163	0.0470323	0.7135	0.568887	2.49041
1751	SNP_A-1509953	rs288463	11	31028210	0.909213	0.988312	0.50409	0.610176	0.0388762	0.101842	0.57919	0.688321	1.37637
1752	SNP_A-1510831	rs723823	18	39634013	0.927924	0.991971	0.57085	0.540888	0.0594641	0.119815	0.657313	0.620173	1.91812
1753	SNP_A-1511664	rs707246	17	68000315	0.927672	0.980101	0.519301	0.498764	0.0993784	0.0216373	0.626953	0.520379	1.68063
1754	SNP_A-1511768	rs723827	5	116122014	0.997519	0.984649	0.720754	0.586277	-1	-1	0.360825	0.295406	0.564516
1755	SNP_A-1512502	rs1074312	7	84668801	0.813899	0.894445	0.376487	0.446929	0.0185833	0.00971667	0.47338	0.505159	0.898904
1756	SNP_A-1512833	rs952199	10	128723539	0.919173	0.957472	0.525896	0.608553	0.168545	0.238865	0.700608	0.846851	2.3401
1757	SNP_A-1513626	rs952200	2	144711033	-1	-1	0.410124	0.460476	0.0275953	0.0683446	-0.39911	-0.431019	-0.28526
1758	SNP_A-1513692	rs3847742	12	57210983	0.933607	0.922786	0.6255	0.406263	0.00455	0.03525	0.673263	0.457742	2.06057
1759	SNP_A-1513849	rs723836	18	12539850	0.986483	0.972687	0.553637	0.485812	0.0917706	0.0211336	0.618788	0.510547	1.62321
1760	SNP_A-1517971	rs723839	2	123161810	0.997502	0.923435	0.545976	0.379714	0.00824946	0.000525886	0.551908	0.411432	1.23168
1761	SNP_A-1519229	rs723843	14	85717077	0.9403	0.9359	0.445545	0.492335	0.0590755	0.0156707	0.505598	0.535013	1.02264
1762	SNP_A-1507670	rs952203	2	66618307	1	0.99205	0.657553	0.614562	0.107693	0.125268	0.736914	0.709016	2.80103
1763	SNP_A-1508631	rs723848	1	185135376	0.981463	0.90607	0.625035	0.505287	0.0340451	0.0490601	0.659725	0.589593	1.9388
1764	SNP_A-1508671	rs666282	1	185135197	0.946398	0.994604	0.25237	0.344411	0.00103619	0.0139916	0.266956	0.351221	0.364174
1765	SNP_A-1509333	rs723852	5	57446717	0.964749	0.971764	0.8017	0.721909	0.0411	0.0238	0.86797	0.761536	6.57403
1766	SNP_A-1509433		5	57446922	0.991923	0.928203	0.668242	0.592919	0.0969945	0.0299385	0.7467	0.660072	2.94788
1767	SNP_A-1509525		1	189799271	0.971554	0.951548	0.642069	0.569795	0.241918	0.0432295	0.879986	0.627307	7.33238
1768	SNP_A-1509580	rs1112847	6	130315679	0.995034	0.928698	0.378314	0.376816	0.0313915	0.0212464	0.392588	0.415246	0.646328
1769	SNP_A-1509738	rs723855	21	14771745	0.886064	0.900678	0.439189	0.387429	0.0852325	0.0205631	0.548416	0.440202	1.21443
1770	SNP_A-1509781	rs723856	21	14771576	0.981374	0.999273	0.609944	0.664248	0.0102	0.0894667	0.628048	0.730098	1.68852
1771	SNP_A-1510308	rs952209	3	172206399	0.992908	0.960273	0.570972	0.599131	0.0862361	0.0270431	0.629745	0.641997	1.70084
1772	SNP_A-1510446	rs723858	1	170257639	0.922181	0.961274	0.446546	0.505619	0.0593391	0.00905	0.517529	0.530988	1.07267
1773	SNP_A-1512243	rs723867	12	71222214	0.99105	0.955169	0.685564	0.570594	0.081525	0.0353625	0.75376	0.620342	3.06109
1774	SNP_A-1513579	rs434713	14	54532075	0.916632	0.889305	0.532971	0.674513	0.176967	0.276078	0.720556	1.09994	2.57854
1775	SNP_A-1514551	rs723877	9	35397431	0.896939	0.836796	0.416779	0.386853	0.181329	0.0671526	0.582411	0.502639	1.3947
1776	SNP_A-1507682	rs952215	15	76534972	0.998825	0.986709	0.552713	0.668801	0.036665	0.008231	0.57445	0.683511	1.3499
1777	SNP_A-1507729	rs952216	15	76535021	0.999557	0.985188	0.690807	0.679407	0.119802	0.00953243	0.785227	0.696359	3.65608
1778	SNP_A-1508526	rs723886	7	67571709	0.99545	0.998963	0.658125	0.768061	0.00657283	0.11094	0.665527	0.864911	1.98978
1779	SNP_A-1508611	rs570634	1	111538048	0.975149	0.971341	0.207299	0.744161	0.000874214	0.190525	0.212773	0.953055	0.270281
1780	SNP_A-1509495	rs952218	12	67054606	0.999606	0.958865	0.601806	0.41107	0.0139949	0.009614	0.610592	0.433046	1.568
1781	SNP_A-1509552	rs952219	5	143587201	0.900219	0.947544	0.376484	0.349614	0.0311372	0.0185439	0.433197	0.376333	0.764282
1782	SNP_A-1511585	rs6539866	12	83740879	0.991243	0.996595	0.611048	0.563996	0.099996	0.00172574	0.68561	0.566904	2.18076
1783	SNP_A-1513647	rs3857604	6	52162449	0.994366	0.8608	0.500131	0.429036	0.0029525	0.0437275	0.504463	0.525089	1.01801
1784	SNP_A-1515306	rs723918	13	29514447	0.98201	0.946959	0.569641	0.575802	0.0418224	0.0163388	0.605881	0.618729	1.5373
1785	SNP_A-1509165	rs723937	11	119850398	0.983969	0.998451	0.626545	0.601307	0.2862	0.107281	0.897926	0.67474	8.79677
1786	SNP_A-1510459	rs723947	10	89711456	0.925095	0.91888	0.7456	0.582218	0.472004	0.174609	1.64559	0.782266	-2.54898
1787	SNP_A-1512257	rs952238	18	64764158	0.800346	0.917653	0.344749	0.534566	0.0691325	0.0393036	0.471476	0.608603	0.89206
1788	SNP_A-1513381	rs4238448	15	69966559	0.99303	0.919761	0.516418	0.526266	0.0183667	0.0390333	0.529843	0.597536	1.12695
1789	SNP_A-1513429	rs723967	15	56412356	0.976325	0.849244	0.509477	0.440695	0.0487696	0.00811957	0.549268	0.523935	1.21861
1790	SNP_A-1514225	rs723969	7	38800278	0.903039	0.941754	0.334439	0.530564	0.0258969	0.0536625	0.381283	0.59742	0.616248
1791	SNP_A-1514380	rs723972	4	78669242	0.894823	0.782369	0.498606	0.221768	0.157363	0.0549026	0.676113	0.304849	2.0875
1792	SNP_A-1515070	rs952242	2	207829965	0.953024	0.992955	0.458039	0.813257	0.0781918	0.202281	0.523574	1.02856	1.09896
1793	SNP_A-1515127	rs952243	3	160155637	0.987331	0.958044	0.489138	0.444838	0.024873	0.0032973	0.508217	0.465922	1.03342
1794	SNP_A-1515258	rs1961451	3	1478475	0.987839	0.914735	0.27966	0.306211	0.00203741	0.00320647	0.283688	0.335931	0.39604
1795	SNP_A-1511813	rs4129157	3	176665334	0.982672	0.948119	0.612527	0.577457	0.139133	0.0127325	0.726139	0.617346	2.65149
1796	SNP_A-1512919	rs723997	7	83387847	0.985057	0.992361	0.663369	0.489519	0.0413571	0.0775136	0.702945	0.535083	2.36638
1797	SNP_A-1513009	rs952262	2	52797078	0.997554	0.996107	0.492397	0.678825	0.0639212	0.0191276	0.527399	0.69482	1.11595
1798	SNP_A-1513048	rs952263	2	52797035	0.936949	0.997255	0.384679	0.53798	0.0112659	0.0886122	0.415562	0.59207	0.711046
1799	SNP_A-1514684	rs724006	5	67858990	0.893047	0.998086	0.59344	0.572775	0.12651	0.245819	0.774182	0.761399	3.42835
1800	SNP_A-1514814		15	31360654	0.986274	0.919196	0.582356	0.607363	0.0527407	0.120982	0.623819	0.760903	1.6583
1801	SNP_A-1514909		12	25105887	0.967817	0.785851	0.413119	0.429036	0.091166	0.0571277	0.471246	0.588751	0.89124
1802	SNP_A-1516646	rs724015	16	14195538	0.924165	0.852183	0.341293	0.297002	0.00971	0.03476	0.37322	0.36334	0.595455
1803	SNP_A-1517017	rs724016	3	142426479	0.992697	0.95744	0.630628	0.735502	0.075828	0.00390372	0.687806	0.771342	2.20314
1804	SNP_A-1517955	rs2006847	X	16448321	0.954228	0.879303	0.452795	0.40069	0.114738	0.0052773	0.539369	0.458442	1.17093
1805	SNP_A-1509855	rs4087745	7	29322168	0.998057	0.997699	0.450986	0.817321	0.00891157	0.242792	0.455935	1.08268	0.838015
1806	SNP_A-1511650	rs4073578	8	82997912	0.899907	0.998566	0.527789	0.663522	0.168	0.1065	0.721114	0.743803	2.5857
1807	SNP_A-1512380	rs952277	5	56781260	0.967359	0.878466	0.628392	0.531449	0.175133	0.0798859	0.793197	0.665492	3.83553
1808	SNP_A-1512653	rs724032	1	110633118	0.938735	0.830162	0.365264	0.320224	0.0251017	0.0264544	0.399793	0.398434	0.666092
1809	SNP_A-1513781	rs4131866	X	114153760	0.996918	0.92335	0.410527	0.480694	0.010024	0.0293344	0.415979	0.53768	0.712266
1810	SNP_A-1513839	rs4131867	X	114153540	0.941983	0.846304	0.459123	0.332448	0.0157611	0.000510503	0.495694	0.39306	0.982923
1811	SNP_A-1516683	rs846258	1	111518706	0.905207	0.981671	0.559179	0.662466	0.0736044	0.269198	0.672411	0.929812	2.05261
1812	SNP_A-1517566	rs724053	20	16980601	0.9948	0.960433	0.506792	0.494993	0.0471042	0.0199397	0.534762	0.526312	1.14944
1813	SNP_A-1517623	rs724054	1	207188675	0.982202	0.957565	0.512447	0.33881	0.0592099	0.00865703	0.555202	0.357052	1.24821
1814	SNP_A-1518475	rs724061	6	140272407	0.994707	0.992633	0.556362	0.611516	0.0310812	0.00857868	0.577363	0.621425	1.3661
1815	SNP_A-1510389	rs724070	21	33352236	0.999305	0.942447	0.492105	0.52632	0.03939	0.00928	0.512655	0.564014	1.05193
1816	SNP_A-1513356	rs724084	20	7270683	0.963353	0.947863	0.416822	0.477822	0.0402584	0.00378268	0.451548	0.506125	0.823315
1817	SNP_A-1513521	rs1578992	1	209267672	0.790276	0.92744	0.394187	0.436018	0.015701	0.0766152	0.508907	0.512464	1.03628
1818	SNP_A-1514291	rs724087	X	28246748	0.985234	0.921078	0.513794	0.419166	0.109209	0.00212308	0.586506	0.456134	1.41841
1819	SNP_A-1514406	rs724089	20	9048556	0.93663	0.983651	0.537505	0.407564	0.0622874	0.0145969	0.614753	0.420579	1.59574
1820	SNP_A-1515144	rs724092	7	125621895	0.996081	0.922449	0.60175	0.57432	0.134709	0.0369257	0.698594	0.648566	2.31778
1821	SNP_A-1515333	rs724094	4	134920146	0.985888	0.910442	0.479365	0.435339	0.0173216	0.0662688	0.494922	0.515698	0.979894
1822	SNP_A-1515489	rs724095	11	133435034	0.99983	0.9787	0.581423	0.549108	0.0709599	0.030718	0.625947	0.579239	1.67342
1823	SNP_A-1515530	rs724096	4	78109292	0.92226	1	0.531814	0.608744	0.0538599	0.168873	0.612407	0.732432	1.58002
1824	SNP_A-1516073	rs952296	8	101838479	-1	-1	0.242142	0.394687	0.00900234	0.0178581	-0.239982	-0.387762	-0.193536
1825	SNP_A-1516176	rs1112857	4	181655677	0.924209	0.874437	0.531196	0.418388	0.17914	0.0938193	0.712948	0.535971	2.48369
1826	SNP_A-1516310	rs724098	15	37488815	0.997538	0.98856	0.653555	0.617301	0.0728007	0.028412	0.706746	0.642923	2.41001
1827	SNP_A-1517041	rs1074358	7	143503448	0.956574	0.971909	0.493962	0.502533	0.00765799	0.110354	0.520554	0.583287	1.08574
1828	SNP_A-1518126	rs952299	4	12476536	0.996937	0.878886	0.347978	0.294747	0.0252596	0.00104278	0.35812	0.335763	0.557924
1829	SNP_A-1518221	rs952301	11	14892576	0.999454	0.998239	0.68222	0.593522	0.0375866	0.0208283	0.709266	0.607239	2.43957
1830	SNP_A-1518315	rs539242	5	80389071	0.94038	0.906646	0.40382	0.368909	0.0758516	0.00463407	0.467099	0.408984	0.876521
1831	SNP_A-1519171	rs1074359	6	160190462	0.884326	0.658654	0.528414	0.407519	0.125041	0.109988	0.695936	0.742744	2.28878
1832	SNP_A-1511042	rs724112	8	53094307	0.954474	0.979906	0.455793	0.530095	0.00441118	0.108007	0.47975	0.607977	0.922152
1833	SNP_A-1512040	rs952309	1	79661220	0.927236	0.88836	0.322492	0.448499	0.0260455	0.0564109	0.357852	0.539094	0.557272
1834	SNP_A-1512124	rs724115	3	117409066	0.941947	0.940124	0.458211	0.564056	0.0762143	0.0721335	0.529276	0.649842	1.12439
1835	SNP_A-1512226	rs952312	1	79906567	0.936186	0.981286	0.409177	0.766219	0.04795	0.16915	0.460662	0.943462	0.854125
1836	SNP_A-1514024	rs1986615	1	229888376	0.945873	0.957165	0.624958	0.460699	0.0462	0.15195	0.69465	0.572144	2.27493
1837	SNP_A-1514196	rs724124	10	48951132	0.986644	0.938133	0.606011	0.579278	0.0154252	0.00848322	0.623969	0.623114	1.65936
1838	SNP_A-1514825	rs1112863	9	118498232	0.905829	0.827727	0.439325	0.456649	0.0591028	0.0635279	0.518851	0.597552	1.07836
1839	SNP_A-1515096	rs2078589	10	110115925	0.988413	0.93479	0.553893	0.494392	0.0241151	0.0351538	0.5744	0.549547	1.34963
1840	SNP_A-1515768	rs4131870	6	68488046	0.993362	0.994411	0.597694	0.676442	0.0840596	0.0151948	0.65731	0.6908	1.91809
1841	SNP_A-1515969	rs724130	7	43704997	0.673139	0.858106	0.0753367	0.513933	0.00247132	0.0417779	0.112331	0.629567	0.126546
1842	SNP_A-1516215	rs724134	3	179435334	0.919125	0.896708	0.36506	0.189729	0.0323848	0.00127422	0.411688	0.211885	0.699778
1843	SNP_A-1516746	rs2077951	3	179435563	0.88826	0.753026	0.630191	0.488006	0.37322	0.200687	1.22358	0.883527	-5.47273
1844	SNP_A-1507437		2	223473550	0.968459	0.950147	0.548535	0.596985	0.101218	0.0707814	0.632506	0.678882	1.72113
1845	SNP_A-1512622	rs724156	4	130903653	0.981483	0.988864	0.615312	0.651006	0.0544131	0.00987229	0.663717	0.664976	1.97369
1846	SNP_A-1512682	rs363449	21	29904722	0.999638	0.980925	0.58388	0.569511	0.0278	0.0100679	0.6008	0.586607	1.50501
1847	SNP_A-1512841	rs724157	13	100777273	0.982318	0.874668	0.49052	0.453932	0.112925	0.00569981	0.56421	0.52238	1.29468
1848	SNP_A-1515507	rs724165	14	22796357	0.987563	0.965173	0.708233	0.653416	0.0868867	0.0358289	0.786335	0.703093	3.68023
1849	SNP_A-1516655	rs724177	10	14655056	0.950746	0.973991	0.29055	0.372663	0.00331862	0.00206069	0.306673	0.383426	0.44232
1850	SNP_A-1519719	rs1112870	6	150684040	0.950398	0.903283	0.714854	0.638623	0.105732	0.0269018	0.846315	0.728704	5.50681
1851	SNP_A-1508108	rs952336	X	47542842	0.981006	0.994067	0.668808	0.537201	0.13171	0.00346083	0.787485	0.542295	3.70556
1852	SNP_A-1508322	rs952337	1	71033330	0.790642	0.906342	0.400447	0.360415	0.0958409	0.0188083	0.576347	0.406086	1.36042
1853	SNP_A-1514421	rs724201	12	70242280	0.811955	0.976442	0.283735	0.633086	0.0534349	0.0659347	0.374064	0.695311	0.597609
1854	SNP_A-1514466	rs1578995	8	106711317	0.876326	0.984107	0.268533	0.493573	0.000601194	0.0211096	0.306641	0.512538	0.442254
1855	SNP_A-1515252	rs724202	11	26539987	0.928803	0.982164	0.657479	0.60704	0.412318	0.268956	1.27299	0.851141	-4.66317
1856	SNP_A-1515505	rs2019727	1	193962973	0.91885	0.854077	0.449565	0.444496	0.0341694	0.0463861	0.508166	0.55033	1.03321
1857	SNP_A-1515634	rs1112871	1	162030193	0.961236	0.932835	0.577764	0.523645	0.0747328	0.0290208	0.651734	0.579373	1.87137
1858	SNP_A-1516195	rs724208	21	33412380	0.984496	0.955082	0.613818	0.606042	0.0995188	0.056728	0.693597	0.674613	2.26368
1859	SNP_A-1516374	rs724211	12	70321877	0.915248	0.960823	0.42089	0.417981	0.055492	0.0037137	0.489546	0.436712	0.959042
1860	SNP_A-1517490			0	0.811575	0.947725	0.4259	0.586425	0.0151117	0.0936403	0.534739	0.686612	1.14933
1861	SNP_A-1518453	rs724221	1	198918774	0.995219	0.953988	0.391361	0.432122	0.0180416	0.0077486	0.400501	0.456673	0.66806
1862	SNP_A-1518615	rs724223	5	29145855	0.984205	0.940489	0.330007	0.562503	0.0398151	0.0873151	0.349439	0.659306	0.537135
1863	SNP_A-1519206	rs724224	7	85937649	0.892071	0.986416	0.337813	0.545874	0.00419697	0.142341	0.380474	0.646712	0.614138
1864	SNP_A-1519413	rs2011841	6	130684603	0.99471	0.862944	0.575182	0.449264	0.156638	0.0357222	0.686316	0.5431	2.18792
1865	SNP_A-1519513	rs4129180	12	18216340	0.941035	0.992475	0.448409	0.507563	0.0292	0.033513	0.491766	0.529283	0.967596
1866	SNP_A-1507999	rs1961463	10	3460218	0.99511	0.979578	0.735454	0.658302	0.138597	0.00635	0.85866	0.676411	6.07516
1867	SNP_A-1509210	rs724234	15	36921503	0.909372	0.921755	0.620673	0.643146	0.151141	0.0956293	0.81858	0.778509	4.51208
1868	SNP_A-1513105	rs1343908	X	93127555	0.851934	0.964109	0.317249	0.377363	0.0323267	0.027105	0.387075	0.402734	0.63152
1869	SNP_A-1513156	rs1343909	X	93127664	0.9424	0.8811	0.4571	0.385	0.0564614	0.00300669	0.51595	0.43845	1.0659
1870	SNP_A-1513195	rs4129185	5	120901956	0.972655	0.88595	0.358395	0.39699	0.0216698	0.0359175	0.376867	0.46703	0.604795
1871	SNP_A-1514310	rs724244	3	27217118	0.996721	0.936341	0.478473	0.432972	0.010469	0.00443806	0.485143	0.464611	0.942287
1872	SNP_A-1515158	rs724246	16	75949000	0.934351	0.900441	0.365221	0.322556	0.00270316	0.0193318	0.392017	0.366079	0.644782
1873	SNP_A-1515207	rs724247	16	75949084	0.986401	0.933138	0.499385	0.496751	0.0527743	0.0270082	0.534887	0.548212	1.15002
1874	SNP_A-1515251	rs952360	12	122429905	0.989676	0.897188	0.428879	0.443591	0.0536	0.00593333	0.458167	0.497715	0.845586
1875	SNP_A-1515350	rs724248	9	88551331	0.978329	0.958427	0.593329	0.493779	0.0448	0.06605	0.635577	0.55333	1.74406
1876	SNP_A-1515895	rs952361	11	11150274	0.991576	0.998833	0.485904	0.565894	0.0242223	0.00197525	0.502302	0.567678	1.00925
1877	SNP_A-1516145	rs60599	15	62100249	0.863944	0.914802	0.581612	0.5039	-1	-1	0.312033	0.26316	0.453559
1878	SNP_A-1517844	rs724258	9	32880348	0.99945	0.890483	0.585384	0.47441	0.0310677	0.0485129	0.604496	0.563453	1.52842
1879	SNP_A-1517901	rs724259	9	32880160	0.982103	0.890403	0.486171	0.426128	0.0624952	0.0189274	0.528672	0.488973	1.12167
1880	SNP_A-1518986	rs724263	14	76311915	0.939852	0.973415	0.571295	0.725226	0.0330302	0.0716784	0.629997	0.804255	1.70268
1881	SNP_A-1519265	rs724265	8	8256592	0.986665	0.933652	0.602695	0.585953	0.0660275	0.138768	0.65465	0.737155	1.89562
1882	SNP_A-1519320	rs724266	8	8256759	0.999706	0.978817	0.544794	0.609277	0.118267	0.0291	0.618074	0.641535	1.61831
1883	SNP_A-1507748	rs1074385	8	50833661	0.871415	0.787028	0.434937	0.356533	0.0783091	0.0557455	0.548397	0.487545	1.21433
1884	SNP_A-1507858	rs724270	X	31696076	0.995745	0.970846	0.554974	0.566977	0.0387559	0.0363362	0.579917	0.606711	1.38048
1885	SNP_A-1516892	rs952375	1	162746602	0.996657	0.854671	0.429257	0.369359	0.0256537	0.000285561	0.442076	0.43231	0.792358
1886	SNP_A-1517783	rs724309	1	46470932	0.835019	0.940925	0.485693	0.396262	0.0784	0.0559	0.641926	0.447741	1.79272
1887	SNP_A-1517900	rs724311	2	27416180	0.951099	0.929808	0.346317	0.384557	0.0231903	0.0205355	0.373223	0.422928	0.595463
1888	SNP_A-1517946	rs2078616	2	27416439	0.985827	0.881346	0.488612	0.420385	0.116437	0.00560462	0.562017	0.480034	1.28319
1889	SNP_A-1518588	rs724313	18	20840916	0.96285	0.986047	0.406028	0.443676	0.000533333	0.0127641	0.421928	0.455855	0.729888
1890	SNP_A-1518735	rs724315	4	11931360	0.917614	0.849264	0.546866	0.516321	0.199805	0.121813	0.761855	0.709767	3.19913
1891	SNP_A-1518785	rs724316	4	11931631	0.840833	0.993506	0.408163	0.429136	0.00343198	0.0761838	0.487416	0.467814	0.950901
1892	SNP_A-1519649	rs952380	5	54243244	0.98287	0.95987	0.58468	0.574951	0.0662828	0.0175774	0.637889	0.610162	1.76158
1893	SNP_A-1519693	rs952381	5	54243313	0.976738	0.940659	0.460233	0.478854	0.0549422	0.0639172	0.499279	0.546174	0.997121
1894	SNP_A-1507397	rs1112877	6	73247332	-1	-1	0.6249	0.6	0.00666886	0.019931	-0.62076	-0.588275	-0.383006
1895	SNP_A-1507607	rs724321	1	38536897	0.998267	0.998426	0.492158	0.636809	0.00390803	0.0440891	0.49495	0.667279	0.98
1896	SNP_A-1507642	rs724322	8	40056172	0.999706	0.953686	0.657207	0.587678	0.0790108	0.0485403	0.713816	0.649264	2.49426
1897	SNP_A-1508285	rs724324	6	130627966	0.949186	0.938329	0.381067	0.560982	0.0715	0.0547598	0.434172	0.634905	0.767321
1898	SNP_A-1509270	rs60701	5	10786514	0.980611	0.833735	0.465699	0.359326	0.0578554	0.00424615	0.504684	0.43319	1.01891
1899	SNP_A-1509506	rs952385	4	71354117	0.890481	0.943627	0.475629	0.353936	0.0489036	0.00125896	0.565164	0.375582	1.29972
1900	SNP_A-1510141		9	9757713	0.974919	0.982581	0.715068	0.530201	0.0686	0.0142778	0.78898	0.547557	3.73889
1901	SNP_A-1515855	rs724334	3	55915430	0.974428	0.954878	0.481409	0.497734	0.0804487	0.0320829	0.538501	0.539376	1.16685
1902	SNP_A-1516009	rs952390	4	173655707	0.9597	0.8571	0.603195	0.0969684	0.0113394	0.00702095	0.636039	0.11407	1.74755
1903	SNP_A-1516060	rs1961468	2	200690428	0.914037	0.829674	0.51423	0.480929	0.184877	0.0966651	0.705236	0.656102	2.39254
1904	SNP_A-1516815	rs952392	12	71726921	0.967979	0.98775	0.451603	0.579943	0.0216052	0.0347103	0.477193	0.608519	0.912752
1905	SNP_A-1516858	rs952393	12	71726976	0.97326	0.986494	0.493544	0.531119	0.0520154	0.0212009	0.535736	0.550216	1.15395
1906	SNP_A-1518751	rs60730	6	84368654	0.871817	0.688756	0.54966	0.439082	0.146359	0.106356	0.757673	0.753918	3.12666
1907	SNP_A-1518854	rs724344	12	100067176	0.966646	0.990463	0.53122	0.758122	0.0515072	0.169836	0.58048	0.923832	1.38368
1908	SNP_A-1507423	rs724349	18	48017003	0.9537	0.963925	0.431572	0.490613	0.0630463	0.0216771	0.484556	0.520683	0.940075
1909	SNP_A-1509379	rs724359	13	86465632	0.950493	0.918214	0.631643	0.593686	0.157505	0.0742325	0.796535	0.703435	3.91484
1910	SNP_A-1509633	rs1112880	4	82473279	0.995271	0.998857	0.479292	0.506672	0.02501	0.01643	0.493983	0.515735	0.976217
1911	SNP_A-1511221	rs724369	11	76823486	-1	-1	0.436153	0.46786	0.0857835	0.0183018	-0.401695	-0.459451	-0.286578
1912	SNP_A-1511437	rs1986626	8	140205944	0.986472	0.936943	0.474992	0.485369	0.059178	0.00734237	0.512235	0.522126	1.05017
1913	SNP_A-1512134	rs1343911	13	76051328	0.983996	0.943436	0.45293	0.399083	0.03315	0.00484643	0.476344	0.425194	0.909651
1914	SNP_A-1508957	rs1074411	8	128406810	0.980193	0.854575	0.484976	0.471491	0.00903217	0.0807826	0.499377	0.609325	0.997513
1915	SNP_A-1509052	rs952417	12	115197340	0.87575	0.922379	0.537914	0.308583	0.0515556	0.0670222	0.652654	0.360766	1.87898
1916	SNP_A-1511785	rs724408	15	92397640	0.969329	0.927211	0.621031	0.57669	0.137665	0.0463254	0.746734	0.65467	2.94841
1917	SNP_A-1512239	rs1074416	7	10735997	0.961893	0.979957	0.389569	0.827963	0.0787703	0.149051	0.441127	0.996457	0.789314
1918	SNP_A-1513136	rs2078588	13	70099633	0.86575	0.9026	0.296273	0.45039	0.00375267	0.067903	0.343705	0.539585	0.523706
1919	SNP_A-1513177	rs60834	3	12128765	0.926289	0.983074	0.398799	0.469547	0.0153435	0.00763052	0.437786	0.481367	0.778683
1920	SNP_A-1517273	rs724417	12	31264161	0.816841	0.997973	0.168717	0.486694	0.00270597	0.124336	0.207235	0.55709	0.261408
1921	SNP_A-1518386	rs2006629	4	131135896	1	1	0.431964	0.363086	0.0414423	0.0129354	0.45064	0.367844	0.8203
1922	SNP_A-1519074	rs724426	1	181179307	0.960606	0.895497	0.320987	0.280436	0.0151183	0.0100272	0.339494	0.316709	0.513991
1923	SNP_A-1507789	rs366597	5	36681445	1	0.990592	0.507524	0.336952	0.000468072	0	0.507761	0.340152	1.03153
1924	SNP_A-1513917	rs724466	16	22764405	0.995725	0.944468	0.487941	0.455459	0.103526	0.00530396	0.546896	0.484962	1.207
1925	SNP_A-1518131	rs724469	6	123224721	0.982366	0.884768	0.455313	0.425943	0.0771545	0.0674136	0.502991	0.521125	1.01204
1926	SNP_A-1519026	rs2014715	15	22026298	0.926867	0.944854	0.496568	0.629544	0.14147	0.243573	0.632252	0.897706	1.71925
1927	SNP_A-1519182	rs1961475	15	22026540	0.900441	0.987821	0.499178	0.784843	0.127388	0.0964477	0.645723	0.880488	1.82265
1928	SNP_A-1507444	rs724479	1	101737980	0.989476	0.953262	0.368538	0.403095	0.0119371	0.0123804	0.377006	0.428423	0.605152
1929	SNP_A-1507490	rs724480	1	101738113	0.994997	0.897084	0.515219	0.419529	0.0179935	0.00218601	0.527346	0.468801	1.11571
1930	SNP_A-1507549	rs724481	18	27276553	0.881017	0.866288	0.345068	0.533827	0.00543175	0.10141	0.3941	0.697924	0.650437
1931	SNP_A-1507591	rs724482	18	27276724	0.98272	0.923467	0.463194	0.478154	0.0655141	0.0426547	0.505006	0.542856	1.02023
1932	SNP_A-1508424	rs4129220	9	92731507	0.990491	0.894716	0.648196	0.48996	0.0468984	0.0352748	0.686944	0.570091	2.19432
1933	SNP_A-1508523	rs952440	16	56750502	0.54541	0.74981	0.1676	0.285633	0.0316945	0.0152406	0.32625	0.388844	0.48423
1934	SNP_A-1511242	rs724495	3	122082316	0.982782	0.935914	0.546475	0.55887	0.03455	0.06665	0.57631	0.642923	1.36021
1935	SNP_A-1511280	rs724496	2	114017422	0.989007	0.994875	0.551557	0.617576	0.00724283	0.0429422	0.561801	0.64876	1.28207
1936	SNP_A-1511499	rs724499	4	18055558	0.993996	0.894287	0.613568	0.55286	0.128376	0.026031	0.708819	0.636748	2.43429
1937	SNP_A-1512569	rs3897920	3	193623883	0.951344	0.976978	0.423936	0.617824	0.0954787	0.102305	0.49533	0.706348	0.981494
1938	SNP_A-1512630	rs549765	6	148164142	0.980814	0.843359	0.152239	0.431578	0.00225108	0.0169213	0.155574	0.522215	0.184236
1939	SNP_A-1513249	rs952450	9	81077127	0.849149	0.946889	0.309717	0.593403	0.00518063	0.0416415	0.366977	0.655514	0.579722
1940	SNP_A-1514224	rs724509	1	166721121	0.957494	0.885989	0.523447	0.461756	0.0725286	0.0240592	0.591489	0.535723	1.44792
1941	SNP_A-1514323	rs724511	1	30650264	0.99242	0.972237	0.696433	0.68909	0.0709029	0.00654348	0.755746	0.71357	3.0941
1942	SNP_A-1514379	rs724512	1	30650330	0.937018	0.894945	0.407255	0.358362	0.0771208	0.0019227	0.473609	0.401291	0.899729
1943	SNP_A-1518508	rs4129235	5	87821355	0.990694	0.945777	0.614642	0.570868	0.119513	0.0526968	0.705528	0.639212	2.39591
1944	SNP_A-1518664	rs952458	12	76698687	0.919075	0.983162	0.497507	0.673578	0.0223816	0.0783118	0.554823	0.744408	1.2463
1945	SNP_A-1518719	rs952459	12	76698773	0.991471	0.948282	0.67204	0.667298	0.0631413	0.0726476	0.723925	0.762074	2.6222
1946	SNP_A-1518820	rs2077861	9	12018387	0.949228	0.961806	0.289438	0.388124	0.00647696	0.0240361	0.307014	0.41388	0.44303
1947	SNP_A-1510038	rs4129229	11	127953594	0.96268	0.963417	0.524038	0.416594	0.0749418	0.0134042	0.590307	0.438514	1.44085
1948	SNP_A-1510367	rs724533	X	115412794	0.985649	0.948373	0.560361	0.530193	0.0305658	0.0675756	0.586714	0.601947	1.41963
1949	SNP_A-1510416	rs724534	X	115412990	0.994144	0.988877	0.828886	0.437151	0.0621409	0.0772359	0.889359	0.479521	8.03828
1950	SNP_A-1510458	rs1074440	20	20530833	0.953877	0.888993	0.456983	0.290381	0.0750338	0.00316981	0.519982	0.32781	1.08326
1951	SNP_A-1512017	rs724543	13	73695836	0.958927	0.904414	0.400976	0.389422	0.077039	0.00301099	0.454679	0.432018	0.833783
1952	SNP_A-1512313	rs724545	21	37973274	0.927176	0.999657	0.325871	0.618683	0.00663955	0.0567282	0.354001	0.656129	0.547991
1953	SNP_A-1513380	rs724548	10	113747859	0.970942	0.997795	0.578712	0.620085	0.0081315	0.073721	0.601065	0.671034	1.50668
1954	SNP_A-1510036	rs952481	3	196141606	0.958832	0.838072	0.406468	0.333308	0.047934	0.0029234	0.446228	0.3991	0.805797
1955	SNP_A-1510911	rs61053	8	23726233	0.913307	0.996941	0.535172	0.567787	0.00655907	0.00977098	0.590211	0.575167	1.44028
1956	SNP_A-1511112	rs724585	10	93030021	0.993768	0.984039	0.652306	0.505005	0.0781063	0.020915	0.712387	0.52434	2.4769
1957	SNP_A-1511600	rs724586	10	93029981	0.922791	0.883201	0.415925	0.412644	0.0280724	0.0112793	0.464867	0.473257	0.868695
1958	SNP_A-1513729	rs952489	11	34995885	0.975756	0.993281	0.58426	0.696263	0.0426826	0.0213649	0.626167	0.716382	1.67499
1959	SNP_A-1513780	rs1074449	9	4094571	0.99727	0.963127	0.505709	0.538938	0.0215694	0	0.518303	0.559571	1.07599
1960	SNP_A-1514635	rs724598	4	48830866	0.966327	0.982844	0.660112	0.600303	0.10701	0.170635	0.768181	0.739099	3.31372
1961	SNP_A-1515746	rs952496	X	96462897	0.998014	0.995638	0.715621	0.770921	0.0196207	0.204667	0.731425	0.974652	2.72335
1962	SNP_A-1515900	rs724603	5	145769955	0.999011	0.966763	0.626073	0.555465	0.0609335	0.05793	0.6674	0.611185	2.00662
1963	SNP_A-1509676	rs724620	X	84710941	0.965763	0.938333	0.644156	0.639898	0.219148	0.022791	0.862769	0.698929	6.28698
1964	SNP_A-1509730	rs952499	1	94030226	0.99328	0.985457	0.629604	0.671438	0.0592724	0.0692222	0.674089	0.732823	2.06832
1965	SNP_A-1509802	rs724622	14	76990729	0.902972	0.856486	0.468217	0.33364	0.134571	0.00758286	0.60934	0.393025	1.55977
1966	SNP_A-1510432	rs724625	9	73614749	0.997564	0.968068	0.638873	0.574977	0.0756476	0.0168048	0.692984	0.604435	2.25716
1967	SNP_A-1510823	rs952501	1	97418196	0.997163	0.969677	0.705361	0.636135	0.0122648	0.0835906	0.716177	0.717915	2.52332
1968	SNP_A-1512376	rs709597	7	65237599	0.999184	0.998037	0.627882	0.676309	0.0012835	0.037802	0.629203	0.704316	1.69689
1969	SNP_A-1512431	rs952503	9	74288534	0.994707	0.974488	0.656764	0.620419	0.0674353	0.0137219	0.708276	0.645755	2.42789
1970	SNP_A-1513355	rs2013165	17	12809543	0.995929	0.971233	0.470528	0.566532	0.0465754	0.0832416	0.49563	0.637993	0.982673
1971	SNP_A-1513611		4	127023822	0.9938	0.940507	0.7859	0.720604	0.0951625	0.0801645	0.874546	0.837578	6.97106
1972	SNP_A-1513726	rs952506	4	102441305	0.974722	0.888581	0.412989	0.542472	0.009043	0.161179	0.427668	0.745766	0.747236
1973	SNP_A-1515332	rs724637	19	33393607	0.851114	0.997	0.341611	0.490624	0.000625537	0.128659	0.401664	0.565013	0.671301
1974	SNP_A-1515380	rs952510	9	106748631	0.999239	0.983565	0.566486	0.500921	0.081395	0.01159	0.617193	0.515364	1.61228
1975	SNP_A-1516396	rs4547966	5	109019212	0.90353	0.861585	0.518954	0.42227	0.158442	0.0812211	0.696501	0.54112	2.29491
1976	SNP_A-1516490	rs1074463	5	22680870	0.910125	0.973413	0.431613	0.380228	0.0735243	0.00437962	0.515913	0.392379	1.06574
1977	SNP_A-1508580	rs952515	X	146143005	0.937583	0.995368	0.477433	0.529098	0.00322665	0.0793743	0.510975	0.577622	1.04488
1978	SNP_A-1508657		19	22007807	0.99758	0.975707	0.617173	0.48065	0.0246666	0.0803761	0.634356	0.536841	1.7349
1979	SNP_A-1510201	rs724657	4	183023758	0.982692	0.857127	0.400534	0.391551	0.00275056	0.015176	0.408733	0.465052	0.691282
1980	SNP_A-1510247	rs724658	4	183023728	0.970339	0.994524	0.810732	0.472341	0.104853	0.124053	0.936736	0.542627	14.8067
1981	SNP_A-1510295	rs724659	4	183023833	0.987895	0.943712	0.42764	0.469864	0.0111885	0.0123824	0.437839	0.504508	0.778851
1982	SNP_A-1512482	rs724666	12	9814380	0.916262	0.923262	0.412091	0.330592	0.0671174	0.0500478	0.485302	0.378592	0.942886
1983	SNP_A-1514450	rs724676	18	5916216	0.997866	0.992227	0.477469	0.522827	0.0281916	0.0326102	0.492401	0.544829	0.970061
1984	SNP_A-1515328	rs4129255	11	100902920	0.941799	0.937735	0.539837	0.471247	0.150293	0.0315043	0.682038	0.520008	2.14503
1985	SNP_A-1516214	rs661765	1	69937308	0.99695	0.97898	0.454818	0.629876	0.136934	0.119903	0.528849	0.733202	1.12246
1986	SNP_A-1516442	rs724685	1	65096433	0.985761	0.965784	0.471169	0.733903	0.04427	0.115884	0.500449	0.863516	1.0018
1987	SNP_A-1517265		14	18481044	0.89808	0.764856	0.459181	0.396565	0.0942004	0.0210731	0.571206	0.533173	1.33212
1988	SNP_A-1509041	rs724691	2	123093089	0.730682	0.926075	0.434226	0.499104	0.0943319	0.198172	0.682369	0.685673	2.14831
1989	SNP_A-1509085	rs724692	2	123093385	0.978175	0.929453	0.612393	0.594596	0.190433	0.0501592	0.777402	0.67622	3.49241
1990	SNP_A-1509872	rs1343923	8	5900613	0.829518	0.979611	0.517297	0.677158	0.0484831	0.195713	0.662323	0.863833	1.96141
1991	SNP_A-1510197	rs1343925	X_par	2047562	0.966172	0.99534	0.513114	0.483021	0	0	0.53108	0.485282	1.13256
1992	SNP_A-1510243	rs1343926	X_par	2047487	0.8348	1	0.250413	0.476914	0.000176049	0.023903	0.300031	0.488593	0.428634
1993	SNP_A-1511086	rs952540	17	31934652	0.997048	0.992915	0.589279	0.581951	0.0680192	0.00672394	0.634296	0.590099	1.73445
1994	SNP_A-1511989	rs724701	14	45226302	0.85238	0.971315	0.453164	0.514511	0.0304304	0.00619132	0.551328	0.533104	1.2288
1995	SNP_A-1512036	rs724702	14	45226064	0.963162	0.926925	0.564043	0.467422	0.139394	0.0230706	0.684711	0.517142	2.1717
1996	SNP_A-1512082		11	127545754	0.905235	0.911785	0.423512	0.434779	0.0275297	2.89515e-05	0.482522	0.476858	0.932449
1997	SNP_A-1512786	rs505071	12	61542477	0.979071	0.988976	0.583797	0.410667	0.0531886	0.0205363	0.630531	0.42405	1.70659
1998	SNP_A-1512840	rs724705	13	45920765	0.996374	0.924266	0.434534	0.34302	0	0.00147738	0.436115	0.371722	0.773411
1999	SNP_A-1513972	rs724710	2	112002837	0.937918	0.886436	0.473673	0.383089	0.0705336	0.0138504	0.546093	0.439027	1.2031
[truncated: 8,205 more rows]
